# Supplementary material for: HLA and proteasome expression body map
Source: BMC Med Genomics. 2018 Mar 27;11:36. doi: 10.1186/s12920-018-0354-x (PMC5872580; doi:10.1186/s12920-018-0354-x)
Supplement: Supplementary file 1 — Table S1. List of tissues and cell types. Table S2. Median HLA expression values of the GTEx and HPA samples (for Fig. 1, Additional file 2: Figure S1). Table S3. Correlation analysis of HLA expression and APM components (normalized according to RPKM). Table S4. Correlation analysis of HLA expression and APM components (normalized according to TPM). Table S5. Median HLA expression of immune cell populations. Table S6. Median HLA expression in stem and progenitor cells. Table S7. Differential expression analysis of brain samples (high HLA vs. Low HLA expression) for Additional file 2: Figure S2. Table S8. Median TAP1 and TAP2 expression values of the GTEx and HPA samples (for Additional file 2: Figure S8) (XLSX 2820 kb) [file 12920_2018_354_MOESM1_ESM.xlsx]

## Sheet: Legend
Supplementary tables
Table S1	List of tissues and cell types
Table S2	Median HLA expression values of the GTEx and HPA samples (for Figure 1, Figure S1)
Table S3	Correlation analysis of HLA expression and APM components (normalized according to RPKM)
Table S4	Correlation analysis of HLA expression and APM components (normalized according to TPM)
Table S5	Median HLA expression of immune cell populations
Table S6	Median HLA expression in stem and progenitor cells
Table S7	Differential expression analysis of brain samples (high HLA vs. Low HLA expression) for Figure S2.
Table S8	Median TAP1 and TAP2 expression values of the GTEx and HPA samples (for Figure S8)

## Sheet: Table S1
Entity	Source	Comments
Tissues
Adipose Tissue	GTEx, HPA
Adrenal Gland	GTEx, HPA
Appendix	HPA
Blood	GTEx
Blood Vessel	GTEx
Bone Marrow	HPA
Brain	GTEx, HPA
Breast	GTEx
Cervix	GTEx
Colon	GTEx, HPA
Endometrium	HPA	combined with uterus
Esophagus	GTEx, HPA
Fallopian Tube	GTEx
Gall Bladder	HPA
Heart	GTEx, HPA
Kidney	GTEx, HPA
Liver	GTEx, HPA
Lung	GTEx, HPA
Lymph Node	HPA
Muscle	GTEx, HPA
Nerve	GTEx
Ovary	GTEx, HPA
Pancreas	GTEx, HPA
Pituitary	GTEx
Placenta	HPA, SRP017583
Prostate	GTEx, HPA
Rectum	HPA
Retina	SRP034875,SRP015336
Salivary Gland	GTEx, HPA
Skin	GTEx, HPA
Small Intestine	GTEx, HPA
Spleen	GTEx, HPA
Stomach	GTEx, HPA
Testis	GTEx, HPA
Thyroid	GTEx, HPA
Tonsil	HPA
Urinary Bladder	GTEx, HPA
Uterus	GTEx, HPA
Vagina	GTEx
Cell types
Neutrophils	SRP051688, SRP056159
Natural killer (NK) cells	SRP051688
Peripheral Blood Mononuclear Cells (PBMCs)	SRP051688
Monocytes	SRP051688
T cells	SRP051688
Myeolid Dendritic Cells (DCs)	SRP051688
B cells	SRP051688
Pancreatic islets	SRP010483
Platelets	ERP003815
Hematopeitic Stem Cells (HSCs)	EGAD00001000745, SRP058719
Multipotent Progenitor (MMP)	EGAD00001000745, SRP058719
Common Myeloid Progenitor (CMP)	EGAD00001000745, SRP058719
Megakaryocyte Erythrocyte Progenitor (MEP)	EGAD00001000745, SRP058719
CD34- CD41+ CD42+ megakaryocytes (MK)	EGAD00001000745
Erythroblasts (EB)	EGAD00001000745
Granulocyte Monocyte Progenitor (GMP)	EGAD00001000745, SRP058719
Common Lymphoid Progenitor (CLP)	EGAD00001000745

## Sheet: Table S2
	A	B	C	Class 1	DPA1	DPB1	DQA1	DQB1	DRA	DRB1	Class 2	E	F	G
Brain	14.585	12.015	11.94	38.485	2.68	2.06	0.41	0.56	4.61	2.08	4.28	12.925	3.39	0
Muscle	15.06	11.02	13.35	43.48	2.07	1.25	0.56	0.65	4.78	2.79	4.42	12.82	2.83	0
Retina	6.805	8.45	16.075	29.055	1.53	1.53	0.71	0.525	1.53	1.53	5.455	5.505	0.6	0
Pancreas	14.32	16.61	25.99	58.41	2.635	2.235	0.685	0.825	5.845	3.285	5.975	17.7	3.36	0.07
Testis	27.88	26.635	16.43	69.9	3.07	2.25	0.68	1.46	5.12	4.38	6.62	8.61	4.845	1.08
Liver	23.265	27.975	41.05	93.34	3.31	2.54	0.995	0.76	6.44	4.255	7.16	27.24	6.77	0
Ovary	50.92	38.29	55.33	145.52	3.99	3.28	0.88	1.09	8.19	4.61	8.43	40.48	7.92	0
Heart	29.39	25.77	30.85	90.53	4.84	2.76	0.89	1.17	8.19	6.41	10.41	23.67	8	0
Placenta	46.94	60.46	55.57	176.77	8.79	4.545	3.255	1.595	20.21	6.64	13.345	84.755	7.465	18.635
Thyroid	52.48	45.375	47.44	157.385	8.8	4.94	2.15	3.01	18.7	9.99	17.02	49.93	12.415	0.02
Pituitary	66.46	35.94	52.4	153.8	9.8	5.8	2.98	4.56	17.2	9.56	17.1	19.08	13.71	2.52
Stomach	54.35	54.28	68.14	176.11	6.93	5.475	1.92	2.54	18.16	10.43	17.37	46.72	12.5	0
Esophagus	44.665	41.09	48.215	139.485	8.35	5.915	2.595	2.615	17.625	10.87	19.145	58.13	10.515	0
Prostate	44.75	49.065	57.075	156.51	9.34	8.66	2.385	2.69	19.145	8.45	19.605	34.52	15.325	0
Colon	78.3	83.755	88.25	244.275	10.27	7.53	3.07	2.6	20.34	12.52	22.61	58.905	20.23	0
Skin	67.83	84.16	64.5	237.37	8.455	7.375	4.475	4.565	24.75	11.88	22.91	71.74	13.1	0.01
Vagina	66.745	67.75	78.045	221.035	11.06	7.85	3.54	3.645	23.435	12.695	24.375	76.36	18.85	0.06
Urinary Bladder	52.74	40.71	42.5	130.5	14.01	7.82	4.5	3.55	33.55	11.37	24.78	45.4	13.38	0
Blood Vessel	65.205	41.585	63.95	182.33	13.38	9.07	3.34	3.255	28.87	13.93	25.805	57.3	13.84	0
Adrenal Gland	111.4	74.79	89.72	269.99	15.115	10.37	2.22	3.465	37.675	16.955	26.74	41.91	17.15	0
Uterus	80.25	87.4	101.63	282.08	14.02	8.46	3.42	3.3	27.88	16.43	26.89	75.32	22.42	0
Salivary Gland	53.115	62.5	84.295	208.265	13.195	8.47	4.5	4.45	27.075	15.23	28.615	60.065	12.205	0.06
Rectum	25.67	31.095	28.31	85.525	31.315	12.065	10.35	4.38	56.59	13.46	29.955	31.77	12.425	0.87
Blood	233.88	453.73	422.735	1209.56	14.91	10.64	5.14	4.61	48.77	15.73	30.76	275.29	49.615	0.03
Gall Bladder	21.72	33.1	16.48	73.24	14.13	11.34	6.58	3.29	42	18.74	32.3	30.65	6.9	0
Cervix	92.66	113.85	110.38	332.94	19	8.87	3.4	4.49	55.94	20.54	35.45	80.9	20.6	0
Fallopian Tube	48.57	52.76	67.95	170.9	16.03	11.43	4.72	4.01	37.81	17.34	35.82	51.1	13.18	0.02
Kidney	86.59	69	88.635	248.14	16.05	10.31	6.33	6.18	43.9	26.61	42.315	52.81	13.46	0.07
Nerve	39.09	40.76	46.625	132.14	21.83	13.46	5.71	5.08	51.055	24.58	43.44	55.39	10.595	0
Breast	87.29	91.64	99.16	294.94	19.855	12.425	6.295	6.335	49.665	27.595	46.23	89.5	23	0.03
Adipose Tissue	66.37	82.875	90.85	248.355	28.42	7.56	13.12	6.32	59.02	22.87	48.18	141.475	25.32	0
Bone Marrow	133.025	310.335	171.635	615.18	21.025	10.55	5.295	8.01	74.675	36.28	51.49	106.13	18.415	0
Small Intestine	139.31	156.44	163.41	482.35	41.96	28.06	18.4	13.49	140.82	69.49	107.44	77.04	48.89	0.08
Lung	108.66	149.04	164.24	433.43	47.26	27.71	18.41	19.39	122.69	58.26	108.24	142.46	34.87	0.35
Tonsil	44.715	38.03	25.075	108.385	100.325	48.625	68.065	19.79	275.485	52.735	122.24	63.15	17.805	0.02
Spllen	202.2	317.46	292.88	850.01	83.34	61.72	38.405	31.985	232.435	87.475	187.095	187.02	118.89	0.15
Lymph Node	69.55	127.48	87.64	421.91	62.36	76.09	45.8	37.69	162.73	97.2	209.72	89.46	32.06	0
Appendix	132.91	188.8	150.15	449.855	96.35	86.415	82.445	36.31	294.17	127.905	266.85	107.06	36.025	0.15

## Sheet: Table S3
Tissue	PSMB5	PSMB6	PSMB7	constitutive	PSMB8	PSMB9	PSMB10	immuno
Retina	103.575	36.7313	69.3765	69.3765	2.83328	3.01313	0.612	2.16692
Muscle	187.506	80.2143	76.4345	93.1493	6.04367	3.03056	1.81464	3.12311
Testis	85.1105	47.2272	116.733	81.1921	6.57128	3.65337	2.21531	3.4267
Brain	78.9223	35.6422	64.9478	55.3379	11.928	5.58192	3.86897	5.79341
Heart	89.5572	56.9981	68.0614	69.1185	14.0384	6.86503	3.14412	6.76831
Pituitary	107.667	43.7472	50.6241	54.3079	30.0935	7.70949	4.53997	7.94214
Stomach	60.1766	31.2553	44.2539	43.3582	29.0863	7.67723	3.52129	8.21914
Blood Vessel	81.8856	52.3229	63.8673	64.4041	25.4278	8.54972	2.5543	8.36617
Liver	65.1534	35.2181	69.4961	58.1056	46.0685	10.7444	3.36648	9.97911
Esophagus	95.1878	58.0653	63.8056	67.9096	33.5709	10.1812	3.31421	10.2115
Ovary	67.4676	28.9394	62.0237	58.0688	30.8989	10.9133	4.60778	10.9133
Pancreas	47.931	21.4443	49.0726	39.8744	12.354	3.03404	62.3524	12.0202
Salivary Gland	76.9787	38.3243	67.6984	61.7445	40.2886	12.0768	5.0875	12.0768
Skin	79.9479	53.6411	88.4799	76.1829	53.1247	12.84	2.5981	12.711
Thyroid	80.8414	39.5626	51.9707	53.5277	37.3455	13.2827	3.86446	13.4008
Prostate	82.1831	39.0754	65.1398	64.2028	43.4077	14.6065	5.60225	14.6065
Placenta	111.113	64.2513	104.178	91.3506	39.328	15.5793	4.17324	15.5793
Kidney	90.1484	46.1832	75.3021	67.5076	44.682	16.8966	4.3723	16.2419
Cervix	82.7805	47.0076	66.3147	64.8674	41.4216	16.43	3.60753	16.43
Adrenal Gland	138.982	54.7249	104.381	103.322	68.2174	16.9322	5.00616	16.9322
Colon	87.9496	47.1694	62.9809	63.3214	53.6969	16.828	6.49058	17.3887
Vagina	87.6233	43.3005	65.4918	64.365	47.3791	18.0163	3.92546	18.0163
Adipose Tissue	84.3949	42.6269	70.442	66.5738	52.2173	19.0809	4.0861	18.3106
Nerve	76.0945	40.907	70.8391	66.3524	38.2074	18.3239	3.67108	18.3239
Breast	78.7088	40.5316	69.3516	62.386	52.1015	19.3408	4.54558	18.9272
Urinary Bladder	84.3951	46.1997	73.046	69.161	60.9451	19.1254	4.92496	19.1254
Uterus	87.7674	48.7415	65.4955	64.4645	47.2127	20.5678	3.96282	20.5678
Fallopian Tube	91.6324	48.5495	76.9887	72.8232	57.4409	24.3996	5.29887	24.3996
Bone Marrow	25.8178	38.358	85.6405	38.358	79.6454	26.3582	7.49738	26.3582
Gall Bladder	77.8025	39.3975	77.2932	69.017	74.3044	32.8705	5.65982	32.8705
Lung	81.3774	43.7551	64.7024	61.1715	80.2424	35.4892	6.66518	33.7707
Blood	13.1263	17.0435	27.4734	17.9157	80.2354	60.1247	10.8406	36.7666
Rectum	110.018	61.1088	91.1133	87.9964	131.291	38.0655	3.21633	38.0655
Small Intestine	60.7404	35.9259	59.7353	54.8622	100.28	49.7948	12.3091	42.0525
Tonsil	81.7377	74.6288	104.585	81.7846	169.515	79.5691	5.45872	79.5691
Spleen	65.4066	46.605	62.9303	59.0756	160.224	101.796	17.6324	101.459
Appendix	76.0247	48.4273	87.8288	76.0247	149.55	108.887	13.0699	108.887
Lymph Node	53.5536	42.8627	82.0031	58.7974	178.207	137.76	13.5204	128.693

## Sheet: Table S4
	PSMB5	PSMB6	PSMB7	constitutive	PSMB8	PSMB9	PSMB10	immuno
retina	13.8428	4.85928	9.7196	9.7196	0.376166	0.403696	0.0852642	0.297543
muscle	20.482	8.50369	8.23636	10.1073	0.632079	0.325118	0.193414	0.33785
testis	10.7513	5.90631	14.6471	10.4067	0.81908	0.466216	0.27909	0.431741
brain	10.5133	4.77814	8.6686	7.48872	1.54091	0.749344	0.517316	0.771738
heart	10.4233	6.693	8.00061	8.08345	1.60138	0.814501	0.371969	0.785138
pituitary	10.7163	4.34092	4.92026	5.23954	2.88113	0.747809	0.446922	0.816768
stomach	6.86766	3.56701	5.21391	5.02407	3.4181	0.899114	0.408675	0.954616
blood_vessel	9.48672	6.12278	7.39077	7.46965	2.91678	0.993764	0.299847	0.975576
liver	6.04883	3.19674	6.51105	5.4746	4.31105	1.01661	0.315373	0.987472
esophagus	10.5825	6.52707	7.19542	7.43697	3.78872	1.12259	0.364056	1.12789
pancreas	4.56068	2.08222	4.57753	3.8068	1.15571	0.292533	5.99988	1.12868
ovary	7.88295	3.47626	7.31939	6.9112	3.63308	1.25424	0.54829	1.25424
salivary_gland	8.58814	4.14791	7.2847	6.55752	4.46065	1.29049	0.572002	1.29049
skin	9.84312	6.56646	10.8824	9.24087	6.50737	1.53144	0.317533	1.52138
placenta	11.6282	6.72168	11.1945	9.88136	4.15122	1.6679	0.457237	1.6679
thyroid	10.5788	5.19149	6.97372	7.0224	4.99305	1.75504	0.520951	1.79861
prostate	10.4226	4.83136	8.13905	8.01803	5.29961	1.838	0.73266	1.838
kidney	10.3675	5.10431	8.17241	7.37952	5.28523	1.90581	0.487781	1.90581
adrenal_gland	16.5484	6.3699	12.2733	11.7562	7.73341	1.95244	0.57688	1.95244
vagina	9.24706	4.52112	7.16507	7.05364	5.08187	1.98464	0.413343	1.98464
cervix_uteri	9.65456	5.54461	7.95733	7.81413	4.72579	1.98749	0.445474	1.98749
colon	9.93737	5.46018	7.25521	7.2858	6.38228	1.89521	0.740117	2.00058
nerve	9.8253	5.17973	9.23714	8.70437	4.81706	2.26455	0.468023	2.26455
adipose_tissue	10.084	5.11655	8.3454	8.02951	6.21339	2.30587	0.475307	2.28391
urinary_bladder	10.0459	5.19843	8.20106	8.20106	6.95642	2.33695	0.588453	2.33695
uterus	10.0913	5.35161	7.44653	7.43882	5.42348	2.34473	0.457821	2.34473
breast	9.56149	4.94702	8.42192	7.8065	6.50112	2.44098	0.562821	2.38345
fallopian_tube	11.1344	5.33474	8.695	8.11035	6.89837	2.70226	0.529691	2.70226
blood	1.04498	1.38936	2.17153	1.46437	6.13426	4.71348	0.859494	2.78538
bone_marrow	2.47857	3.74335	8.91629	3.74335	8.45423	2.80729	0.749455	2.80729
gall_bladder	8.7468	4.35896	8.59628	8.0622	8.36037	3.63682	0.636815	3.63682
rectum	11.6673	6.64383	9.80483	9.51282	14.127	4.09426	0.348269	4.09426
lung	9.40922	5.07883	7.47389	7.259	9.27285	4.19771	0.792912	4.1351
small_intestine	6.91964	4.06229	6.8231	6.22906	11.7852	5.86531	1.38283	4.94393
tonsil	8.3742	7.69822	10.7113	8.54136	18.1343	8.30998	0.539431	8.30998
spleen	7.33162	5.26015	7.05576	6.68697	18.1117	11.406	1.99091	11.3157
appendix	8.80991	5.78845	10.1541	8.80991	16.6562	12.3905	1.48307	12.3905
lymphnode	5.9889	4.84993	8.52776	6.11453	19.9289	15.4057	1.56998	15.2998

## Sheet: Table S5
cell type	A	B	C	Class 1	DPA1	DPB1	DQA1	DQB1	DRA	DRB1	Class 2	E	F	G
Neutrophils	476.32	1064.38	1440.79	3193.62	2.8	2.8	0.08	1.62	2.8	2.8	2.99	898.6	174.3	0.08
NK cells	415.05	720.71	639.375	1790.16	16.725	16.725	2.27	2.995	16.725	16.725	31.785	579.545	210.53	0.14
PBMC	355.6	678.03	476.89	1545.27	145.21	145.21	23.795	21.28	145.21	145.21	247.97	463.07	173.585	0.2
Monocytes	359.91	736.62	429.73	1526.56	253.525	253.525	13.145	33.59	253.525	253.525	405.05	362.685	132.165	0.05
T cells	346.33	555.46	420.28	1328.99	4.38	4.38	0.52	0.76	4.38	4.38	10.27	477.82	181.675	0.085
myeloid DC	241.275	594.535	419.14	1264.96	445.47	445.47	123.41	70.145	445.47	445.47	806.035	518.525	109.54	0.07
B cells	276.11	530.92	338.52	1147.74	355.675	355.675	222.89	125.285	355.675	355.675	770.475	407.275	139.605	0.47
Pancreatic islets	566.17	284.09	287.56	1110.69	22.85	22.85	2.61	7	22.85	22.85	32.61	140.58	54.59	8.74
Platelets	23.9	96.97	35.48	192.14	0.33	0.96	0	0	0.14	0.05	0.38	181.6	2.39	0

## Sheet: Table S6
	A	B	C	Class 1	DPA1	DPB1	DQA1	DQB1	DRA	DRB1	Class 2	E	F	G
HSC	20.305	76.015	17.81	122.2	130.525	80.405	17.81	20.305	557.18	76.015	176.645	120.085	2.74	0.0
Megakaryocytes	0.14	5.425	0.13	5	7.625	1.465	0.13	0.14	11.275	5.425	6.745	40.955	0.58	0.0
EB	0.12	3.05	0.0	3.28	6.31	1.49	0.0	0.12	6.05	3.05	4.75	2.77	0.0	0.0
MEP	3.08	18.105	1.6	22.23	13.87	15.445	1.6	3.08	61.16	18.105	33.41	25.55	0.705	0.0
MMP	20.33	41.415	12.46	80.905	106.36	43.86	12.46	20.33	500.16	41.415	95.77	39.865	0.935	0.0
GMP	8.76	53.55	4.41	63.97	32.05	23.13	4.41	8.76	116.09	53.55	78.34	26.1	0.97	0.0
CLP	2.28	38.2	7.29	69.06	115.31	64.5	7.29	2.28	594.0	38.2	113.76	18.44	0.0	0.0
CMP	2.67	16.95	1.445	20.28	17.29	16.51	1.445	2.67	61.83	16.95	35.39	25.16	0.59	0.0

## Sheet: Table S7
ID	baseMean	log2FoldChange	lfcSE	stat	pvalue	padj
1/2-SBSRNA4	52.3148	0.12087	0.187741	0.64381	0.519698	0.636614
5_8S_rRNA	0.285871	-1.27543	0.8874	-1.43727	0.150642	0.243257
5S_rRNA	110.254	0.72843	0.288202	2.5275	0.0114877	0.0274578
6M1-18	0.170164	-1.36649	0.898616	-1.52066	0.128346	0.213078
7M1-2	0.0933262	-1.76044	0.9338	-1.88524	0.0593973	0.112667
7SK	177.176	0.125511	0.314968	0.398488	0.69027	0.781389
A1BG	571.613	0.285364	0.169872	1.67988	0.0929801	0.163603
A1BG-AS1	733.102	0.454927	0.181743	2.50314	0.0123098	0.0291353
A1CF	21.0041	-1.09325	0.634595	-1.72274	0.0849347	0.151599
A2LD1	721.618	0.0985213	0.121346	0.811902	0.416848	0.541482
A2M	26159.3	0.125592	0.343427	0.365703	0.714586	0.7997
A2ML1	615.719	2.2256	0.336724	6.60956	3.85476e-11	5.64467e-10
A2MP1	22.4616	-1.99361	0.391552	-5.09154	3.55162e-07	2.48529e-06
A4GALT	1140.2	-1.36086	0.343178	-3.96547	7.32526e-05	0.000314935
A4GNT	5.14075	-0.538981	0.607766	-0.886824	0.375174	0.500143
AA06	0.652884	0.0908992	0.935068	0.0972113	0.922559	0.949622
AAA1	16.8466	-0.12904	0.851509	-0.151543	0.879548	0.92066
AAAS	3324.91	-0.26463	0.135023	-1.95989	0.0500085	0.0975129
AACS	5890.05	0.351839	0.286009	1.23017	0.218634	0.32779
AACSP1	42.1054	2.77337	0.593307	4.67442	2.94783e-06	1.73042e-05
AADAC	2.57978	-0.350394	0.773446	-0.45303	0.650527	0.749159
AADACL2	2.33912	0.945583	0.920433	1.02732	0.304268	0.425019
AADACL3	0.556456	-1.23645	0.903589	-1.36838	0.171194	0.269795
AADACL4	0.551673	-0.233771	0.928428	-0.251792	0.801202	0.864401
AADAT	1712.25	0.78225	0.33559	2.33097	0.0197552	0.0438667
AAGAB	3308.91	-0.341421	0.181055	-1.88573	0.0593308	0.112597
AAK1	9415.24	0.770103	0.2633	2.92481	0.00344665	0.0096591
AAMP	7601.8	-0.170241	0.0993644	-1.7133	0.0866582	0.154226
AANAT	101.704	-1.69665	0.356647	-4.75722	1.96278e-06	1.19569e-05
AARS	19355.6	-0.0203892	0.129191	-0.157822	0.874597	0.917333
AARS2	1257.02	0.199626	0.16572	1.20459	0.22836	0.339346
AARSD1	4059.75	-0.124532	0.151173	-0.82377	0.41007	0.534783
AASDH	3506.81	0.431889	0.198464	2.17615	0.0295438	0.0621081
AASDHPPT	10535.8	0.694292	0.193613	3.58597	0.000335825	0.00122804
AASS	9869.19	-0.405328	0.323384	-1.2534	0.210061	0.317806
AATF	1648.42	-0.417601	0.161868	-2.57989	0.00988318	0.0241183
AATK	29796.3	0.671479	0.287065	2.33912	0.0193292	0.0430259
AATK-AS1	74.9539	1.00636	0.30477	3.30204	0.000959838	0.00313694
AB000466	618.747	0.540936	0.13281	4.073	4.64109e-05	0.000209281
AB007962	173.57	0.43444	0.267537	1.62385	0.104408	0.180016
AB059369	5.25747	1.42457	0.466841	3.0515	0.002277	0.00672003
AB062081	2.74081	0.0200704	0.479165	0.0418861	0.966589	0.978368
AB062083	10.852	-0.046813	0.226027	-0.207113	0.835922	0.889817
AB073649	337.177	1.45833	0.347288	4.1992	2.67861e-05	0.000128001
AB074160	1322.46	2.55334	0.55743	4.58056	4.63738e-06	2.61392e-05
AB074162	13.5088	0.723879	0.573466	1.26229	0.206845	0.314001
AB074166	406.504	-0.0903278	0.26229	-0.344381	0.73056	0.811999
AB074188	3811.57	2.20828	0.374947	5.88958	3.87182e-09	4.0094e-08
AB075489	311.745	0.446167	0.234788	1.9003	0.0573942	0.109544
AB075492	186.246	0.695503	0.305016	2.28021	0.022595	0.0492124
AB1	1598.9	0.532153	0.232384	2.28998	0.0220227	0.0481288
AB209061	6933.37	0.862166	0.165459	5.21075	1.88075e-07	1.39364e-06
AB209185	699.756	-0.225639	0.109765	-2.05566	0.0398157	0.0802454
AB209315	851.159	-0.412126	0.14609	-2.82104	0.00478681	0.0128593
AB231702	6.19482	-1.50941	0.481476	-3.13496	0.00171876	0.00525642
AB231703	0.143349	0.337679	0.93868	0.359738	0.719043	0.803335
AB231705	0.388339	0.907185	0.938758	0.966368	0.33386	0.456951
AB231710	184.306	-0.222834	0.218626	-1.01925	0.308087	0.429286
AB231711	140.296	-0.255736	0.198556	-1.28798	0.197752	0.302857
AB231721	1.03992	-0.344838	0.714798	-0.482427	0.629503	0.731247
AB231722	0.102245	-0.962492	0.903575	-1.0652	0.286783	0.406261
AB231723	3.8207	-3.12888	0.441775	-7.08251	1.41564e-12	2.57763e-11
AB231724	0.0220095	0.0866932	0.521073	0.166374	0.867862	NA
AB231729	0.81472	-1.25385	0.862068	-1.45447	0.145817	0.23686
AB231731	1.06042	-1.39908	0.814795	-1.7171	0.0859612	0.153193
AB231739	0.221875	0.267848	0.89271	0.30004	0.764147	0.837247
AB231741	0.243158	-0.180098	0.907767	-0.198397	0.842734	0.894899
AB231742	0.174791	0.236603	0.860577	0.274935	0.783366	0.851164
AB231761	0.0383776	-0.0916483	0.701832	-0.130584	0.896104	NA
AB231779	0.21507	-2.0363	0.925621	-2.19993	0.0278117	0.0589125
AB231784	6.90353	1.12501	0.65097	1.72821	0.0839507	0.150218
AB240015	2.17268	-0.749956	0.616781	-1.21592	0.224016	0.334413
AB372727	1.07306	0.282323	0.711114	0.397015	0.691356	0.782089
AB429224	0.873019	-1.33408	0.805384	-1.65646	0.0976297	0.170331
AB488780	674.641	0.795515	0.19471	4.08565	4.39539e-05	0.000199257
AB586698	100.562	-0.724502	0.169395	-4.27701	1.89424e-05	9.37077e-05
ABAT	65600.6	2.1647	0.180646	11.9831	4.35675e-33	8.10048e-31
ABCA1	1833.02	-1.1041	0.375932	-2.93696	0.00331445	0.00933882
ABCA10	1038.68	1.28218	0.366061	3.50265	0.000460656	0.00163164
ABCA11P	1887.1	-0.0303191	0.210424	-0.144085	0.885433	0.924841
ABCA12	54.3582	-0.2817	0.451144	-0.624412	0.532357	0.647828
ABCA13	63.7057	-0.298287	0.599514	-0.497548	0.618803	0.722457
ABCA17P	423.942	1.34613	0.213851	6.29473	3.07931e-10	3.8659e-09
ABCA2	208735	0.774152	0.3132	2.47175	0.0134453	0.0314534
ABCA3	14596.5	1.26407	0.18437	6.85615	7.07399e-12	1.16768e-10
ABCA4	76.8025	-0.225243	0.355678	-0.633278	0.526552	0.642601
ABCA5	17260.1	1.12856	0.340644	3.31302	0.000922949	0.00302893
ABCA6	461.825	-0.45322	0.516336	-0.877761	0.380074	0.505245
ABCA7	3929.57	-0.152349	0.320726	-0.475013	0.634778	0.735771
ABCA8	7738.81	1.05368	0.434849	2.4231	0.0153886	0.035351
ABCA9	1720.24	1.00046	0.231304	4.3253	1.52324e-05	7.69842e-05
ABCB1	4107.12	-0.196285	0.335858	-0.584427	0.558933	0.671595
ABCB10	844.814	0.544289	0.194483	2.79865	0.00513169	0.0136332
ABCB11	9.80574	0.395248	0.781892	0.505502	0.613206	0.717763
ABCB4	328.627	-0.553751	0.328525	-1.68557	0.0918794	0.161914
ABCB5	1.66732	0.35232	0.898198	0.392252	0.694872	0.784846
ABCB6	11765.8	0.49131	0.149866	3.27834	0.00104421	0.00337815
ABCB7	2851.07	-0.665955	0.148814	-4.47509	7.63807e-06	4.12562e-05
ABCB8	11545.5	0.783118	0.151495	5.16926	2.35017e-07	1.70934e-06
ABCB9	6505.98	0.687284	0.214592	3.20274	0.00136126	0.00427401
ABCC1	4586.65	-0.651748	0.187415	-3.47757	0.00050598	0.00177456
ABCC10	4218.96	0.213764	0.218119	0.980031	0.327071	0.449874
ABCC11	227.379	-0.700476	0.31444	-2.22769	0.0259011	0.0554031
ABCC12	559.915	2.2737	0.64578	3.52085	0.000430163	0.00153392
ABCC13	8.69712	-0.460549	0.806451	-0.571081	0.567945	0.679054
ABCC2	54.5206	-0.881749	0.345565	-2.55162	0.0107224	0.0258722
ABCC3	155.455	-1.97447	0.411674	-4.7962	1.61701e-06	1.00493e-05
ABCC4	1240.79	-0.591189	0.385	-1.53556	0.124647	0.208168
ABCC5	22848.2	0.616855	0.233986	2.63629	0.00838177	0.0209184
ABCC6	180.699	-1.74341	0.2998	-5.81523	6.05497e-09	6.03941e-08
ABCC6P1	64.7674	0.246933	0.351129	0.703255	0.481897	0.602246
ABCC6P2	13.668	-0.244267	0.409556	-0.596417	0.550896	0.664721
ABCC8	4712.56	1.53501	0.388841	3.94766	7.89186e-05	0.000336772
ABCC9	1124.14	-0.00484979	0.382412	-0.0126821	0.989881	0.992992
ABCD1	340.952	-1.85536	0.229149	-8.09673	5.64555e-16	1.75771e-14
ABCD2	450.72	2.2655	0.353638	6.40626	1.49132e-10	1.98858e-09
ABCD3	9717.98	0.48432	0.143416	3.37703	0.000732722	0.00246752
ABCD4	7030.03	-0.185061	0.174535	-1.06031	0.289004	0.408914
ABCE1	5831.09	-0.208282	0.118417	-1.75888	0.078598	0.14226
ABCF1	5314.19	-0.74093	0.0989156	-7.49053	6.85984e-14	1.53877e-12
ABCF2	3865.56	-0.172086	0.116596	-1.47592	0.139965	0.229142
ABCF3	7055.87	-0.0971625	0.149958	-0.647929	0.517031	0.634294
ABCG1	7016.66	-0.608896	0.204084	-2.98356	0.0028492	0.00818904
ABCG2	7189.84	0.0227402	0.378369	0.0601006	0.952075	0.969496
ABCG4	2333.87	2.03853	0.387254	5.26407	1.40902e-07	1.06746e-06
ABCG5	78.5113	0.873697	0.336521	2.59626	0.00942435	0.0231397
ABCG8	48.4222	1.91808	0.479962	3.99631	6.43381e-05	0.000280584
ABHD1	482.121	0.811755	0.189465	4.28446	1.83181e-05	9.10627e-05
ABHD10	3522.81	0.206411	0.127476	1.61922	0.105399	0.181405
ABHD11	2515.56	0.0112406	0.16574	0.067821	0.945928	0.965903
ABHD11-AS1	3.12147	-2.41871	0.569015	-4.25069	2.13111e-05	0.00010408
ABHD12	8798.4	0.289071	0.151621	1.90653	0.0565814	0.108188
ABHD12B	756.832	0.655543	0.442269	1.48223	0.13828	0.226762
ABHD13	903.57	-0.218493	0.156736	-1.39402	0.163312	0.259758
ABHD14A	2261.05	1.6171	0.209088	7.73406	1.04172e-14	2.70173e-13
ABHD14B	3770.92	-0.452434	0.176526	-2.56298	0.0103778	0.0251417
ABHD15	260.098	-0.636363	0.277793	-2.29078	0.0219762	0.0480389
ABHD16A	11527.7	-0.476745	0.164844	-2.8921	0.00382682	0.0105896
ABHD16B	239.666	-0.141849	0.266607	-0.532051	0.594691	0.702444
ABHD2	12708.1	-0.00959037	0.17093	-0.0561071	0.955256	0.971483
ABHD3	1828.53	-0.19876	0.225617	-0.880965	0.378337	0.503572
ABHD4	2951.9	-0.545029	0.233579	-2.33338	0.0196282	0.0436252
ABHD5	1065.1	-0.751541	0.231293	-3.2493	0.0011569	0.00370504
ABHD6	3140.07	0.828343	0.182011	4.55107	5.33738e-06	2.97231e-05
ABHD8	3579.41	1.5388	0.275675	5.58195	2.37832e-08	2.1036e-07
ABI1	40918.7	-0.468365	0.132742	-3.52839	0.000418094	0.00149634
ABI2	89652.4	0.800113	0.1669	4.79397	1.63515e-06	1.01508e-05
ABI3	534.997	-2.08362	0.453338	-4.59617	4.30318e-06	2.44066e-05
ABI3BP	2472.22	0.364815	0.466696	0.781697	0.434393	0.558149
ABL1	7197.81	-0.265885	0.168618	-1.57685	0.114829	0.194716
ABL2	13632.4	-0.223889	0.157906	-1.41786	0.156231	0.250474
ABLIM1	155679	1.36976	0.382321	3.58275	0.000339997	0.00124192
ABLIM2	22713.4	1.19548	0.326926	3.65674	0.000255441	0.000962947
ABLIM3	23969.7	0.693285	0.283839	2.44253	0.0145847	0.0337332
ABO	268.733	-1.38509	0.32251	-4.29473	1.7491e-05	8.73127e-05
ABP1	5.12616	-1.11471	0.727858	-1.53149	0.125649	0.209364
abParts	2931.78	-4.16925	0.260817	-15.9853	1.61677e-57	1.84726e-54
ABR	103713	0.940041	0.270693	3.47272	0.000515205	0.00180284
ABRA	18.3948	-0.133389	0.589341	-0.226337	0.82094	0.879288
ABT1	588.595	-0.440978	0.122374	-3.60351	0.000313945	0.00115733
ABTB1	18098	1.22614	0.276601	4.43289	9.29775e-06	4.92337e-05
ABTB2	1016.12	-0.694338	0.299308	-2.31981	0.0203511	0.0450084
AC2	1.83822	-2.64539	0.841535	-3.14353	0.00166921	0.00512329
ACAA1	5833.8	0.144701	0.114084	1.26838	0.204663	0.311352
ACAA2	2301.11	0.374484	0.287504	1.30254	0.192733	0.297089
ACACA	31842.8	0.906708	0.13706	6.61541	3.70517e-11	5.43768e-10
ACACB	7619.39	0.833054	0.237708	3.50453	0.000457417	0.00162169
ACAD10	2922.92	0.324984	0.0965621	3.36554	0.000763933	0.00256282
ACAD11	2434.55	0.241242	0.186443	1.29392	0.195693	0.300617
ACAD8	7145.49	0.420508	0.156439	2.688	0.00718813	0.0183116
ACAD9	5919.63	0.330435	0.0997217	3.31357	0.000921116	0.00302329
ACADL	130.795	0.72791	0.32982	2.20699	0.0273146	0.0580136
ACADM	15908.7	0.733042	0.11612	6.31282	2.73999e-10	3.48129e-09
ACADS	1154.45	-0.234294	0.231967	-1.01003	0.312481	0.434035
ACADSB	4915.03	0.225459	0.198924	1.13339	0.257049	0.373343
ACADVL	51053.8	0.281282	0.137636	2.04367	0.0409859	0.082271
ACAN	379.804	-0.358403	0.445264	-0.804924	0.420863	0.545249
ACAP1	270.012	-1.08384	0.254014	-4.26685	1.98252e-05	9.75809e-05
ACAP2	2056	-0.053043	0.202898	-0.261427	0.793763	0.858607
ACAP3	43563.1	1.77274	0.31719	5.58887	2.28549e-08	2.03033e-07
ACAT1	4260.39	0.447446	0.108359	4.12928	3.63895e-05	0.000168317
ACAT2	4533.88	0.189817	0.157145	1.20792	0.22708	0.337919
ACBD3	1450.85	-0.970488	0.116218	-8.35059	6.79205e-17	2.41351e-15
ACBD4	5133.56	0.621592	0.166899	3.72436	0.000195813	0.000757932
ACBD5	22048.8	0.435271	0.188799	2.30547	0.0211404	0.0464916
ACBD6	914.221	0.290875	0.109777	2.6497	0.0080564	0.0202249
ACBD7	4765.06	3.66741	0.343988	10.6614	1.5419e-26	1.6616e-24
ACCN1	1519.63	1.89175	0.28873	6.55198	5.67793e-11	8.07698e-10
ACCN2	14601.4	1.44003	0.207392	6.94348	3.82546e-12	6.56268e-11
ACCN3	5752.09	0.943992	0.278054	3.39499	0.000686301	0.00232991
ACCN4	2736.37	1.08249	0.262874	4.11791	3.82317e-05	0.000175761
ACCN5	1.02731	0.112109	0.753183	0.148847	0.881675	0.922177
ACCS	1037.59	-0.612003	0.248804	-2.45977	0.0139024	0.0323907
ACCSL	4.41675	-1.53259	0.697658	-2.19677	0.028037	0.0593325
ACD	5648.07	0.340644	0.223969	1.52094	0.128274	0.213014
ACE	3013.85	0.563139	0.423508	1.3297	0.183617	0.28574
ACE2	40.4274	-0.527722	0.498916	-1.05774	0.290175	0.410216
ACER1	4.02407	-0.0870943	0.467779	-0.186187	0.852298	0.901718
ACER2	568.932	-1.20137	0.292351	-4.10933	3.96816e-05	0.000181825
ACER3	6297.11	0.263019	0.217989	1.20657	0.227596	0.338459
ACHE	14064.5	0.580964	0.384372	1.51146	0.13067	0.216339
ACIN1	34921.6	-0.386465	0.130549	-2.9603	0.00307335	0.00874571
ACLY	18686.7	-0.37398	0.163942	-2.28118	0.022538	0.0491086
ACMSD	56.5166	1.20106	0.365414	3.28684	0.00101318	0.00328911
ACN9	378.711	0.176553	0.216321	0.816163	0.414407	0.538894
ACO1	6098.58	0.458888	0.13143	3.49151	0.000480303	0.00169305
ACO2	14379.4	0.957414	0.175115	5.46736	4.56797e-08	3.8299e-07
ACOT1	2209.4	-0.533197	0.188873	-2.82305	0.00475688	0.0127893
ACOT11	659.049	-0.250728	0.279914	-0.895733	0.370396	0.495349
ACOT12	8.44254	-0.717359	0.5217	-1.37504	0.169118	0.267145
ACOT13	3909.85	-0.00104329	0.146337	-0.00712937	0.994312	0.996009
ACOT2	931.134	-0.669332	0.171182	-3.91007	9.22679e-05	0.000388031
ACOT4	149.259	0.0755454	0.278897	0.270873	0.786489	0.853048
ACOT6	37.2374	-0.436072	0.321528	-1.35625	0.17502	0.274669
ACOT7	20294.7	0.335661	0.278698	1.20439	0.228439	0.339445
ACOT8	4986.95	0.477259	0.119481	3.99443	6.48509e-05	0.00028254
ACOT9	2803.75	-1.79077	0.130008	-13.7744	3.63587e-43	1.43275e-40
ACOX1	9696.59	0.264426	0.144544	1.82938	0.0673422	0.125112
ACOX2	259.294	0.503245	0.255625	1.96869	0.048989	0.0958151
ACOX3	1361.13	-0.480168	0.146319	-3.28165	0.00103201	0.00334401
ACOXL	8.74845	-1.00416	0.395798	-2.53706	0.0111787	0.0268199
ACP1	8873.48	0.295123	0.123564	2.38841	0.0169213	0.0383185
ACP2	8818.08	-0.700049	0.164767	-4.24873	2.14985e-05	0.000104898
ACP5	193.872	-2.87177	0.361412	-7.94596	1.92697e-15	5.64661e-14
ACP6	581.939	-0.924745	0.212291	-4.35603	1.32443e-05	6.78324e-05
ACPL2	2883.2	-0.162534	0.211837	-0.76726	0.442927	0.566084
ACPP	69.1697	-0.326747	0.569394	-0.573851	0.566069	0.677671
ACPT	12.4618	-0.379689	0.412852	-0.919676	0.357742	0.482361
ACR	50.7398	-0.334557	0.31035	-1.078	0.281035	0.399671
ACRBP	191.708	-0.215034	0.395055	-0.544314	0.586225	0.695154
ACRC	475.958	-3.65708	0.320776	-11.4007	4.14688e-30	6.32867e-28
ACRV1	199.691	1.09549	0.372966	2.93723	0.00331161	0.00933216
ACSBG1	10165.2	1.38299	0.37136	3.72411	0.000196003	0.000758556
ACSBG2	165.468	1.10755	0.461801	2.39834	0.0164697	0.0374405
ACSF2	3989.52	0.322039	0.258899	1.24388	0.213545	0.321932
ACSF3	3109.11	-0.110986	0.141394	-0.784943	0.432487	0.556458
ACSL1	19281.4	-0.795312	0.272026	-2.92367	0.00345937	0.00968857
ACSL3	7658.96	-0.154517	0.166252	-0.929417	0.352673	0.477085
ACSL4	8255.04	-0.626485	0.191613	-3.26953	0.00107725	0.00347441
ACSL5	5676.77	-1.92395	0.318722	-6.03644	1.57547e-09	1.75435e-08
ACSL6	39033.8	2.15422	0.277608	7.75993	8.49752e-15	2.2235e-13
ACSM1	71.2442	-1.94216	0.426364	-4.55518	5.23412e-06	2.92036e-05
ACSM2A	6.78802	-0.533854	0.919602	-0.580527	0.561559	0.673708
ACSM2B	3.40206	-0.785369	0.935715	-0.839324	0.401287	0.526214
ACSM3	274.681	0.603318	0.208397	2.89504	0.00379105	0.0105083
ACSM4	7.71785	-1.46755	0.456857	-3.21227	0.0013169	0.00415499
ACSM5	357.562	0.266504	0.359606	0.7411	0.458633	0.581093
ACSS1	23196.8	0.671956	0.254665	2.63859	0.0083251	0.0207986
ACSS2	7861.19	-0.147118	0.140934	-1.04388	0.296541	0.417161
ACSS3	1673.63	0.429745	0.337049	1.27502	0.202301	0.308542
ACTA1	915.978	0.560025	0.509307	1.09958	0.271514	0.389191
ACTA2	6813.5	-0.214433	0.433891	-0.49421	0.621158	0.724533
ACTB	262575	-1.1008	0.164482	-6.69253	2.19346e-11	3.33593e-10
ACTBL2	0.263828	-0.285128	0.890551	-0.32017	0.74884	0.826023
ACTC1	344.692	0.319215	0.375952	0.849086	0.395833	0.520556
ACTG1	140660	-1.10542	0.180362	-6.1289	8.8487e-10	1.02782e-08
ACTG2	551.32	-0.401878	0.509753	-0.788378	0.430476	0.554492
ACTL10	15.1374	-1.3066	0.334713	-3.90365	9.4751e-05	0.00039683
ACTL6A	1677.41	-0.783249	0.21966	-3.56573	0.000362842	0.00131644
ACTL6B	3578.8	1.86031	0.374337	4.96961	6.7089e-07	4.46842e-06
ACTL7A	1.23642	-0.828815	0.884236	-0.937324	0.348592	0.472824
ACTL7B	1.8932	-4.02003	0.755683	-5.31974	1.03917e-07	8.10432e-07
ACTL8	2.08269	-0.0508292	0.846648	-0.0600358	0.952127	0.969496
ACTL9	0.311189	-1.02725	0.935953	-1.09754	0.272405	0.390125
ACTN1	27239.9	-1.33247	0.315636	-4.22153	2.42652e-05	0.000117121
ACTN2	14672.9	-1.30354	0.386489	-3.37277	0.000744169	0.00250192
ACTN3	68.1446	-0.404558	0.433121	-0.934053	0.350277	0.4745
ACTN4	19777.3	-0.587575	0.181663	-3.23442	0.00121888	0.00387769
ACTR10	9698.21	0.242623	0.132099	1.83667	0.0662585	0.123499
ACTR1A	24447.4	0.371926	0.120602	3.0839	0.00204306	0.00611506
ACTR1B	4884.45	0.63799	0.182155	3.50246	0.000460987	0.00163237
ACTR2	30225.2	0.00353746	0.158657	0.0222962	0.982212	0.9882
ACTR3	11491.8	-0.772828	0.119267	-6.47982	9.18321e-11	1.26741e-09
ACTR3B	4095.61	-0.049589	0.29829	-0.166244	0.867965	0.912844
ACTR3BP2	0.148765	-0.00251991	0.551435	-0.00456973	0.996354	0.997408
ACTR3BP5	0.0316131	0.100823	0.519621	0.194032	0.846151	NA
ACTR3C	4603.2	-0.0986636	0.294347	-0.335195	0.737478	0.817486
ACTR5	499.863	-0.220047	0.12052	-1.82582	0.0678773	0.12592
ACTR6	5232.44	0.130995	0.116224	1.12709	0.259704	0.376067
ACTR8	2424.12	0.244889	0.115721	2.11621	0.0343273	0.0705683
ACTRT1	0.836107	-0.709019	0.796942	-0.889674	0.373641	0.498578
ACTRT2	0.743453	-1.86362	0.902253	-2.06552	0.0388737	0.0786349
ACVR1	2699	-0.723752	0.17926	-4.03743	5.40391e-05	0.00023995
ACVR1B	8257.79	0.0554954	0.181664	0.305483	0.759998	0.834601
ACVR1C	2637.23	0.661887	0.40393	1.63862	0.101293	0.175655
ACVR2A	3039.93	0.579331	0.238433	2.42975	0.0151093	0.0348154
ACVR2B	2347.01	1.00852	0.249681	4.03924	5.3624e-05	0.000238267
ACVRL1	2836.17	-2.39444	0.324834	-7.37127	1.69005e-13	3.49966e-12
ACY1	3946.5	0.48806	0.158525	3.07876	0.00207866	0.00620752
ACY3	133.759	3.05939	0.537535	5.69152	1.25916e-08	1.177e-07
ACYP1	1153.6	0.317494	0.14823	2.1419	0.0322013	0.0668447
ACYP2	2082.04	1.08374	0.189772	5.71076	1.1247e-08	1.06051e-07
AD 1	265066	3.03049	0.362929	8.35009	6.82095e-17	2.42052e-15
ADA	282.884	-1.06128	0.339184	-3.12893	0.00175445	0.00534821
ADAD1	1.39607	0.00567364	0.917439	0.00618421	0.995066	0.996613
ADAD2	173.084	-0.0552467	0.565136	-0.0977583	0.922124	0.949381
ADAL	1210.78	-0.210187	0.119719	-1.75567	0.0791453	0.143035
ADAM1	506.645	1.2854	0.323381	3.97486	7.04198e-05	0.000304392
ADAM10	6514.17	-0.166544	0.195834	-0.850434	0.395084	0.519809
ADAM11	13853.9	3.51043	0.469855	7.4713	7.94093e-14	1.7633e-12
ADAM12	346.219	-2.13122	0.34311	-6.21148	5.24864e-10	6.34499e-09
ADAM15	47524.7	-1.32563	0.185836	-7.13334	9.79655e-13	1.81891e-11
ADAM17	2966.77	-0.828685	0.134472	-6.16252	7.15959e-10	8.46897e-09
ADAM18	0.811486	-1.19295	0.890355	-1.33986	0.180291	0.281347
ADAM19	1331.03	0.0581237	0.295009	0.197024	0.843809	0.895716
ADAM2	3.91234	-0.836365	0.938754	-0.890931	0.372966	0.497905
ADAM20	39.1367	1.29792	0.490432	2.64649	0.00813327	0.0203926
ADAM21	63.5708	1.11137	0.354888	3.13161	0.00173852	0.00530701
ADAM21P1	5.16979	1.02116	0.505673	2.01941	0.0434445	0.0864242
ADAM22	20001.2	2.21915	0.345795	6.41753	1.385e-10	1.85618e-09
ADAM23	3382.48	0.806339	0.364497	2.2122	0.0269531	0.0573606
ADAM28	1551.66	-0.768221	0.494256	-1.5543	0.120114	0.201926
ADAM29	33.0983	1.6406	0.627032	2.61645	0.00888482	0.0219827
ADAM30	0.235476	-0.464124	0.824694	-0.562784	0.573582	0.683905
ADAM32	275.729	-0.333944	0.243807	-1.36971	0.170778	0.2693
ADAM33	4992.94	0.722643	0.314222	2.29978	0.0214604	0.0470713
ADAM3A	1.65721	0.331384	0.836414	0.396196	0.691961	0.782639
ADAM5P	4.65474	-0.367889	0.933607	-0.394052	0.693543	0.783657
ADAM6	0.0931439	0.13181	0.693163	0.190158	0.849186	0.899542
ADAM7	2.0739	0.0909385	0.880103	0.103327	0.917703	0.946336
ADAM8	1267.59	-3.44203	0.213241	-16.1415	1.30312e-58	1.56386e-55
ADAM9	8637.37	-0.840082	0.180829	-4.64573	3.38873e-06	1.96679e-05
ADAMDEC1	7.60363	-3.69136	0.798404	-4.62342	3.77465e-06	2.16884e-05
ADAMTS1	3656.9	-2.2213	0.4017	-5.52974	3.20708e-08	2.77527e-07
ADAMTS10	2769.1	1.0052	0.318717	3.15391	0.00161101	0.00496485
ADAMTS12	71.0343	-0.040392	0.59935	-0.067393	0.946269	0.966045
ADAMTS13	7623.6	0.841664	0.196927	4.27398	1.92013e-05	9.4864e-05
ADAMTS14	1020.72	0.889795	0.460658	1.93157	0.0534124	0.103047
ADAMTS15	69.7597	-1.7965	0.366497	-4.90181	9.49563e-07	6.15526e-06
ADAMTS16	570.497	3.06209	0.656154	4.66672	3.06047e-06	1.79044e-05
ADAMTS17	375.043	-0.48201	0.303781	-1.5867	0.11258	0.191529
ADAMTS18	1244.92	3.44782	0.677815	5.08667	3.64404e-07	2.54456e-06
ADAMTS19	302.386	0.517464	0.53651	0.964501	0.334795	0.45807
ADAMTS2	270.829	-1.22001	0.327858	-3.72115	0.000198319	0.000765946
ADAMTS20	10.2596	-0.253259	0.669884	-0.378065	0.705382	0.792567
ADAMTS3	212.967	-0.147166	0.590274	-0.249317	0.803115	0.865712
ADAMTS4	2278.93	-2.60508	0.475748	-5.47576	4.35634e-08	3.66878e-07
ADAMTS5	215.605	2.02992	0.525199	3.86504	0.000111069	0.00045755
ADAMTS6	296.28	-2.51706	0.365614	-6.88447	5.80014e-12	9.67986e-11
ADAMTS7	281.421	-1.30647	0.289267	-4.51649	6.28732e-06	3.45182e-05
ADAMTS8	852.195	-0.863475	0.400953	-2.15356	0.0312749	0.0652125
ADAMTS9	3699.48	-2.53552	0.499712	-5.07397	3.89605e-07	2.70409e-06
ADAMTS9-AS2	46.2344	-0.715442	0.341485	-2.09509	0.036163	0.0738534
ADAMTSL1	297.809	1.03376	0.440984	2.34422	0.0190669	0.0425496
ADAMTSL2	4298.22	0.771925	0.212237	3.63709	0.00027574	0.00102972
ADAMTSL3	339.074	-0.51218	0.291738	-1.75561	0.0791543	0.143036
ADAMTSL4	1633.07	-3.72095	0.36433	-10.2131	1.73196e-24	1.47507e-22
ADAMTSL5	275.41	0.587441	0.27711	2.11988	0.0340158	0.0700044
ADAP1	24452	0.871992	0.247036	3.52982	0.000415848	0.00148891
ADAP2	1228.32	-1.75311	0.343948	-5.09701	3.45052e-07	2.41967e-06
ADAR	66705.9	-0.820802	0.113215	-7.24996	4.16897e-13	8.22024e-12
ADARB1	22063.2	0.639655	0.328533	1.94701	0.0515341	0.10003
ADARB2	9534.37	1.76404	0.334966	5.26631	1.3919e-07	1.05692e-06
ADARB2-AS1	70.6435	1.37325	0.616565	2.22726	0.0259302	0.0554564
ADAT1	817.351	-0.839341	0.165628	-5.06763	4.02809e-07	2.79133e-06
ADAT2	536.016	-0.326551	0.221579	-1.47375	0.14055	0.229899
ADAT3	211.545	-0.473358	0.313716	-1.50887	0.131331	0.217269
ADC	11845.9	0.46378	0.185398	2.50154	0.0123655	0.0292513
ADCK1	2031.1	0.425667	0.177483	2.39835	0.016469	0.0374405
ADCK2	2189.44	-0.166956	0.151447	-1.10241	0.270284	0.387934
ADCK3	17394.9	1.075	0.313952	3.42408	0.000616876	0.00212095
ADCK4	3795.44	-0.227345	0.152284	-1.4929	0.135462	0.222819
ADCK5	891.147	0.546339	0.236417	2.31092	0.0208375	0.0459379
ADCY1	9560.4	3.52559	0.405533	8.69372	3.5075e-18	1.45377e-16
ADCY10	217.421	0.290952	0.400159	0.727091	0.46717	0.589083
ADCY2	13982	1.7623	0.302119	5.83313	5.43959e-09	5.47944e-08
ADCY3	11098.9	-0.245642	0.163965	-1.49813	0.134098	0.220961
ADCY4	2555.67	-1.6719	0.282014	-5.92844	3.0583e-09	3.23888e-08
ADCY5	24681.7	0.471606	0.409334	1.15213	0.249267	0.364404
ADCY6	9994.4	0.662377	0.230098	2.87867	0.00399354	0.0109934
ADCY7	1451.23	-0.867558	0.258688	-3.35369	0.000797418	0.0026623
ADCY8	1532.49	0.0894895	0.211679	0.42276	0.67247	0.766836
ADCY9	1701.5	0.102029	0.207535	0.491625	0.622984	0.725837
ADCYAP1	1079.43	0.742147	0.539439	1.37578	0.168891	0.266882
ADCYAP1R1	38401.8	1.87855	0.238051	7.89137	2.98878e-15	8.49404e-14
ADD1	85581.4	0.599825	0.0855763	7.00924	2.39613e-12	4.23161e-11
ADD2	8078.42	0.829631	0.401592	2.06585	0.0388422	0.0785894
ADD3	70595.2	1.63387	0.204661	7.98332	1.42445e-15	4.23042e-14
ADH1A	33.5368	0.188591	0.411752	0.458022	0.646937	0.746164
ADH1B	1247.94	0.257897	0.451335	0.571408	0.567723	0.678882
ADH1C	30.1152	-0.300923	0.45814	-0.656836	0.511287	0.62931
ADH4	7.11062	-2.02101	0.746694	-2.70662	0.00679724	0.0174454
ADH5	4169.86	-0.111637	0.168417	-0.662862	0.507419	0.6257
ADH6	13.9323	-0.0280673	0.596684	-0.0470389	0.962482	0.975713
ADH7	1.70399	-0.960688	0.909468	-1.05632	0.290823	0.41089
ADHFE1	6895.37	1.18641	0.242638	4.88962	1.01031e-06	6.50905e-06
ADI1	4944.87	0.865117	0.186858	4.6298	3.66018e-06	2.1118e-05
ADIG	3.22252	-0.127029	0.748394	-0.169736	0.865218	0.910861
ADIPOQ	63.2921	0.879172	0.632182	1.39069	0.164318	0.260983
ADIPOR1	12933.2	-0.305718	0.0837678	-3.64959	0.000262657	0.000987284
ADIPOR2	13248	0.413386	0.311682	1.32631	0.184738	0.287315
ADK	3641	-0.0299933	0.191941	-0.156263	0.875826	0.918257
ADM	1130.69	-3.5945	0.497195	-7.22955	4.84608e-13	9.42166e-12
ADM2	20.9131	-3.07922	0.429856	-7.16336	7.87245e-13	1.4783e-11
ADNP	6621.03	0.331556	0.13379	2.47818	0.0132054	0.0309636
ADNP2	967.239	-0.601053	0.115799	-5.19047	2.09762e-07	1.54094e-06
ADO	1817.99	0.620227	0.184313	3.36508	0.000765216	0.00256647
ADORA1	12895.4	0.388607	0.231076	1.68173	0.092622	0.163038
ADORA2A	12497.1	0.592098	0.539081	1.09835	0.272053	0.389815
ADORA2B	298.012	0.123562	0.337614	0.365986	0.714376	0.799537
ADORA3	1297.61	-1.80437	0.464377	-3.88557	0.000102092	0.000423956
ADPGK	6857.29	-1.33872	0.135159	-9.90473	3.9703e-23	2.90371e-21
ADPRH	736.58	-1.68871	0.302796	-5.57703	2.44654e-08	2.16032e-07
ADPRHL1	442.52	1.38669	0.297081	4.66772	3.04566e-06	1.78257e-05
ADPRHL2	1193.21	-0.865155	0.113882	-7.59695	3.03189e-14	7.1635e-13
ADRA1A	504.798	-0.149428	0.336199	-0.444462	0.656709	0.753877
ADRA1B	298.579	1.34479	0.499886	2.6902	0.00714098	0.0182143
ADRA1D	131.037	1.67061	0.546196	3.05863	0.00222351	0.00658129
ADRA2A	366.468	1.47927	0.433959	3.40877	0.000652553	0.00222823
ADRA2B	130.509	-1.16365	0.442938	-2.62711	0.00861138	0.0214226
ADRA2C	594.388	0.58956	0.470291	1.25361	0.209985	0.317727
ADRB1	483.659	-0.552841	0.418702	-1.32037	0.186712	0.28977
ADRB2	131.741	-1.02253	0.340223	-3.00546	0.00265179	0.00768693
ADRB3	6.33722	0.60582	0.669798	0.904483	0.365739	0.490563
ADRBK1	8053.78	0.644218	0.219882	2.92983	0.00339148	0.0095237
ADRBK2	5307.13	0.839123	0.263824	3.18061	0.00146964	0.00457727
ADRM1	7927.36	-0.789154	0.180964	-4.36083	1.29573e-05	6.64913e-05
ADSL	2099.07	0.0156971	0.0818793	0.191711	0.847969	0.898759
ADSS	2503.03	0.0447467	0.1703	0.262751	0.792742	0.857681
ADSSL1	1104.68	-0.620709	0.318939	-1.94617	0.0516343	0.100195
ADV21S1A1N	0.56963	0.32482	0.858417	0.378394	0.705138	0.792485
AEBP1	8652.12	-1.94463	0.421044	-4.61859	3.86348e-06	2.2117e-05
AEBP2	3182.09	-0.50018	0.148132	-3.37659	0.000733902	0.00247086
AEN	962.251	-2.40269	0.232781	-10.3217	5.62305e-25	5.03253e-23
AES	109501	1.04829	0.184113	5.69372	1.24301e-08	1.16334e-07
AF007131	203.38	1.65206	0.29616	5.57828	2.42908e-08	2.14634e-07
AF007147	22.7924	0.281401	0.555722	0.50637	0.612597	0.717245
AF020763	29.3925	-0.333112	0.360446	-0.924165	0.3554	0.479876
AF035281	1501.83	0.853651	0.194123	4.39748	1.09515e-05	5.71991e-05
AF047486	6.21516	-1.08444	0.504811	-2.14821	0.0316975	0.0659534
AF055024	2055.15	1.21813	0.180953	6.73174	1.67649e-11	2.58998e-10
AF063596	257.569	-1.02841	0.181607	-5.6628	1.48922e-08	1.37237e-07
AF070569	437.959	-0.473486	0.294173	-1.60955	0.107496	0.184473
AF070581	316.989	-0.275723	0.429644	-0.641747	0.521038	0.637846
AF071167	0.998616	-5.01689	0.837237	-5.9922	2.07024e-09	2.26048e-08
AF072097	1143.5	-0.151281	0.202258	-0.747959	0.454485	0.577093
AF075036	148.556	0.247464	0.296567	0.83443	0.404038	0.528692
AF075059	579.395	0.0367782	0.203772	0.180487	0.85677	0.904963
AF075112	53.9539	1.70753	0.378459	4.51179	6.42838e-06	3.5234e-05
AF079515	46108.2	2.53158	0.397816	6.36371	1.96937e-10	2.56894e-09
AF085962	0.081197	-0.801334	0.859517	-0.932307	0.351178	0.475505
AF085995	277.764	0.885183	0.231191	3.82879	0.000128775	0.000522661
AF086102	59.8605	1.04618	0.20244	5.16786	2.36788e-07	1.7208e-06
AF086125	41.3794	2.368	0.349331	6.77869	1.2127e-11	1.92158e-10
AF086126	194.697	0.451073	0.278051	1.62227	0.104746	0.180515
AF086132	218.894	0.532409	0.198845	2.67751	0.00741724	0.0188171
AF086154	3.07741	-0.0692886	0.562063	-0.123276	0.901889	0.936361
AF086165	197.217	1.94929	0.300883	6.47857	9.25956e-11	1.27661e-09
AF086184	14.9577	-1.36758	0.331531	-4.12504	3.70667e-05	0.00017097
AF086203	0.131649	-2.16931	0.916511	-2.36692	0.0179367	0.0403274
AF086219	58.8456	0.327939	0.388764	0.843544	0.398924	0.523427
AF086258	0.32677	-0.0237858	0.914951	-0.0259968	0.97926	0.986094
AF086285	123.536	1.99292	0.246616	8.08107	6.42034e-16	1.98248e-14
AF086288	20.395	0.56365	0.377689	1.49237	0.135603	0.222995
AF086294	0.573977	-1.74012	0.822762	-2.11498	0.034432	0.0707561
AF086303	0.178729	-0.77378	0.92574	-0.83585	0.403239	0.528039
AF086346	2170.81	0.808961	0.103358	7.82679	5.00482e-15	1.35944e-13
AF086351	143.726	-0.881781	0.156425	-5.6371	1.72938e-08	1.57826e-07
AF086476	32.5763	0.0537871	0.21677	0.24813	0.804034	0.866524
AF088041	1733.17	-0.0048604	0.119893	-0.0405396	0.967663	0.97871
AF090102	5659.97	2.10689	0.418996	5.02843	4.94524e-07	3.37376e-06
AF090939	10.8547	1.06317	0.773784	1.37399	0.169444	0.267579
AF097494	572.608	-1.55257	0.232857	-6.66748	2.60239e-11	3.9061e-10
AF113016	29849.4	-0.319936	0.327084	-0.978148	0.328001	0.450848
AF116693	453.474	-1.75112	0.21723	-8.06111	7.56031e-16	2.31563e-14
AF119889	139.544	-0.48332	0.335224	-1.44178	0.149364	0.241533
AF119915	12.3387	0.318326	0.454737	0.700023	0.483913	0.60404
AF131837	218.376	2.95149	0.61843	4.77255	1.8191e-06	1.11901e-05
AF143870	0.123049	-1.2732	0.907794	-1.40252	0.16076	0.256225
AF143871	43.6239	-1.15549	0.388586	-2.97358	0.00294349	0.0084188
AF157115	119.956	-0.545851	0.14942	-3.65314	0.000259051	0.000975118
AF161365	12.9637	0.166727	0.349842	0.476579	0.633662	0.734995
AF161426	67.1763	0.0530323	0.353522	0.150011	0.880756	0.92145
AF161442	8.83291	-1.35627	0.498953	-2.71823	0.00656326	0.0169168
AF188711	780.556	-1.1277	0.198951	-5.66824	1.4427e-08	1.33323e-07
AF198444	54.7881	-0.0302398	0.366111	-0.0825973	0.934172	0.957717
AF216583	6.4259	0.277231	0.708191	0.391463	0.695455	0.785022
AF258550	51.537	1.29092	0.3446	3.74615	0.000179567	0.000701321
AF258560	766.182	-0.600632	0.206162	-2.9134	0.00357517	0.0099706
AF268386	1584.04	-0.126124	0.295207	-0.427239	0.669205	0.764163
AF279775	0.505443	-0.534756	0.863057	-0.619607	0.535516	0.650684
AF279780	13.0421	-0.210178	0.304453	-0.690344	0.489978	0.609776
AF279782	1.27924	1.68924	0.871654	1.93797	0.0526268	0.101808
AF283776	1929.05	0.808339	0.153535	5.26484	1.40314e-07	1.06398e-06
AF289551	248.681	1.0966	0.436617	2.51159	0.012019	0.0285622
AF339801	0.878219	0.787778	0.924281	0.852315	0.394039	0.518719
AF339817	1519.34	1.70816	0.339534	5.03089	4.88219e-07	3.33505e-06
AF379632	11.3503	0.715862	0.452366	1.58248	0.113539	0.192912
AF380582	10.029	1.36227	0.636814	2.1392	0.0324197	0.0671961
AF387615	1.35528	-1.04605	0.807468	-1.29546	0.19516	0.299955
AF397448	0.512684	0.798182	0.907465	0.879573	0.379091	0.504372
AF401214	561.579	-0.0983768	0.134225	-0.732923	0.463606	0.585992
AF420437	137.939	0.627365	0.315622	1.98771	0.0468442	0.0921663
AF452719	0.248887	-0.845178	0.927632	-0.911114	0.362236	0.486878
AF508906	0.150694	-0.51379	0.936891	-0.548399	0.583418	0.692599
AF508907	0.0227927	0.10234	0.574029	0.178284	0.8585	NA
AF520419	32.0247	0.282204	0.674321	0.418501	0.675581	0.769088
AF520792	667.323	-0.0858761	0.185147	-0.463825	0.642773	0.742788
AF520793	169.423	1.14854	0.284855	4.03203	5.52964e-05	0.000245079
AF532840	0.314042	-2.75204	0.923116	-2.98125	0.00287075	0.00823932
AF548120	0.0156357	0.0278546	0.335212	0.0830952	0.933776	NA
AFAP1	3232.51	0.0161235	0.166794	0.0966672	0.922991	0.949908
AFAP1-AS1	126.897	-0.916707	0.264437	-3.46663	0.000527027	0.00184226
AFAP1L1	764.031	-1.46519	0.270161	-5.4234	5.84745e-08	4.80051e-07
AFAP1L2	14902.6	0.711245	0.21671	3.28202	0.00103067	0.00334051
AFF1	7716.13	-1.10679	0.188837	-5.86107	4.59897e-09	4.6863e-08
AFF2	4656.37	2.50945	0.470902	5.32903	9.87391e-08	7.71732e-07
AFF3	5448.91	1.34122	0.295946	4.53197	5.84362e-06	3.22566e-05
AFF4	10509.6	-0.269869	0.173822	-1.55256	0.120528	0.202569
AFG3L1P	9648.27	0.361599	0.218359	1.65598	0.0977256	0.170456
AFG3L2	2619.78	0.145198	0.11917	1.21841	0.223067	0.33332
AFM	0.65454	-0.228888	0.930762	-0.245914	0.805748	0.867943
AFMID	4350.47	0.187513	0.249135	0.752657	0.451656	0.574183
AFP	10.4747	0.797215	0.798125	0.99886	0.317863	0.440027
AFTPH	9432.9	-0.282625	0.15212	-1.8579	0.0631826	0.118637
AG10	315.553	0.0504371	0.372478	0.13541	0.892288	0.929501
AGA	1669.55	0.716311	0.267596	2.67683	0.00743219	0.0188496
AGAP1	17649.4	1.94462	0.171147	11.3623	6.44253e-30	9.66452e-28
AGAP11	434.04	-0.143318	0.203815	-0.703176	0.481946	0.60226
AGAP2	55982.7	2.74414	0.365203	7.51401	5.73423e-14	1.29841e-12
AGAP3	47077	0.961798	0.206269	4.66284	3.11869e-06	1.82006e-05
AGAP4	7620.57	0.238356	0.190114	1.25375	0.209932	0.317702
AGAP5	1944.73	-0.147914	0.165627	-0.893055	0.371828	0.496786
AGAP6	2053.99	-0.109107	0.186966	-0.583565	0.559513	0.672196
AGAP7	1439.3	-0.0971954	0.196115	-0.495606	0.620173	0.723705
AGAP8	10857	0.341305	0.194446	1.75527	0.0792132	0.143114
AGAP9	8549.71	0.0199039	0.202224	0.0984251	0.921595	0.949058
AGBL1	17.9658	-0.551755	0.610915	-0.903162	0.36644	0.491179
AGBL2	344.1	-0.217574	0.554823	-0.392151	0.694947	0.784846
AGBL3	116.277	-0.461942	0.22665	-2.03813	0.0415365	0.0831676
AGBL4	936.103	1.30776	0.437178	2.99138	0.00277721	0.00800478
AGBL5	4567.8	0.250547	0.0908727	2.75712	0.00583121	0.0152598
AGER	9246.64	-0.510721	0.294288	-1.73545	0.0826618	0.148294
AGFG1	12510.4	-0.273383	0.12517	-2.18409	0.0289555	0.0610365
AGFG2	2099.84	0.424959	0.176344	2.40983	0.0159599	0.0364552
AGGF1	2402.78	0.586566	0.118358	4.95588	7.20027e-07	4.76379e-06
AGK	2599.09	0.369984	0.132499	2.79236	0.00523251	0.0138592
AGL	7723.6	0.864057	0.202058	4.27628	1.90042e-05	9.39954e-05
AGMAT	103.362	1.02203	0.357481	2.85898	0.0042501	0.0116064
AGMO	30.5833	0.885526	0.45507	1.94591	0.0516657	0.100241
AGPAT1	23416.8	0.148324	0.126814	1.16961	0.242157	0.355763
AGPAT2	837.919	-0.982379	0.281571	-3.48892	0.000484974	0.00170747
AGPAT3	26806.2	0.931951	0.121391	7.67726	1.62526e-14	4.04813e-13
AGPAT4	14568.1	0.203274	0.278163	0.730772	0.464918	0.587092
AGPAT4-IT1	153.028	0.882485	0.432167	2.042	0.0411516	0.0825409
AGPAT5	5202.84	0.213119	0.172429	1.23598	0.216467	0.325595
AGPAT6	4782.24	0.0389067	0.270488	0.143839	0.885628	0.924889
AGPAT9	536.292	-1.31945	0.396309	-3.32934	0.000870509	0.00287541
AGPHD1	210.31	0.750445	0.22966	3.26763	0.00108451	0.00349611
AGPS	3014.82	0.223975	0.161836	1.38396	0.16637	0.263567
AGR2	5.77721	-0.82796	0.633276	-1.30742	0.191069	0.294972
AGR3	3.66594	2.18908	0.791794	2.76471	0.00569736	0.014942
AGRN	5015.68	-0.734034	0.330879	-2.21844	0.0265251	0.0565592
AGRP	15.7823	-0.249093	0.383616	-0.649329	0.516125	0.633566
AGSK1	10343.3	0.485274	0.171265	2.83346	0.00460472	0.0124461
AGT	20504.3	1.35372	0.273166	4.95567	7.20822e-07	4.76732e-06
AGTPBP1	11558.4	0.779433	0.223282	3.4908	0.000481585	0.00169644
AGTR1	178.396	0.703797	0.497571	1.41447	0.157225	0.251671
AGTR2	4.9032	1.92923	0.904262	2.13348	0.0328853	0.0679994
AGTRAP	2700.93	-2.13751	0.351183	-6.08659	1.15343e-09	1.31489e-08
AGXT	8.61859	-4.2343	0.770071	-5.49858	3.82861e-08	3.25864e-07
AGXT2	2.48773	-0.366286	0.914946	-0.400337	0.688909	0.780357
AGXT2L1	39534.4	2.76829	0.452587	6.11659	9.55969e-10	1.10409e-08
AGXT2L2	4797.98	-0.518368	0.153502	-3.37695	0.000732946	0.00246795
AHCTF1	5561.4	0.183059	0.190556	0.960659	0.336724	0.46013
AHCY	5155.87	0.267227	0.167735	1.59315	0.111126	0.189507
AHCYL1	106795	0.100942	0.237471	0.42507	0.670785	0.765353
AHCYL2	14972.3	0.368929	0.191396	1.92757	0.0539084	0.103872
AHDC1	8247.73	0.223906	0.271033	0.826123	0.408734	0.533515
AHI1	16392.3	0.697152	0.296039	2.35493	0.0185261	0.041502
AHNAK	17419.5	0.609302	0.254063	2.39824	0.0164743	0.0374476
AHNAK2	6017.41	0.310328	0.3636	0.853486	0.39339	0.518303
AHR	484.856	-0.682328	0.23029	-2.96291	0.00304746	0.00867483
AHRR	1770.86	0.110007	0.279128	0.394107	0.693502	0.783644
AHSA1	8209.98	-0.0666222	0.205744	-0.323811	0.746081	0.824053
AHSA2	6708.91	0.13177	0.210417	0.626233	0.531162	0.646792
AHSG	10.0709	-2.82151	0.533027	-5.29338	1.20077e-07	9.23467e-07
AHSP	7.36546	-3.1174	0.61396	-5.07752	3.82394e-07	2.65823e-06
AICDA	3.46243	-2.2293	0.924205	-2.41212	0.0158599	0.0362634
AIDA	7825.47	-0.452341	0.125133	-3.61488	0.000300483	0.00111267
AIF1	1822.64	-0.88104	0.478291	-1.84206	0.0654663	0.122228
AIF1L	54122.3	0.48018	0.408391	1.17579	0.23968	0.353029
AIFM1	5228.21	0.0272914	0.0862654	0.316366	0.751725	0.828341
AIFM2	1927.72	-0.338555	0.160423	-2.11039	0.0348247	0.0714574
AIFM3	13126.7	3.09165	0.249727	12.3802	3.34689e-35	7.30285e-33
AIG1	6038.63	0.674753	0.1335	5.05434	4.31893e-07	2.97413e-06
AIM1	341.499	-1.51019	0.231408	-6.52608	6.75127e-11	9.47618e-10
AIM1L	8.97988	-1.17236	0.461335	-2.54123	0.0110462	0.0265613
AIM2	27.4972	-3.74036	0.387776	-9.64568	5.12727e-22	3.33424e-20
AIMP1	4797.83	-0.41066	0.126039	-3.2582	0.00112122	0.00360478
AIMP2	785.459	-0.08096	0.104845	-0.772191	0.440001	0.563627
AIP	2405.59	-0.0527486	0.140026	-0.376705	0.706393	0.793355
AIPL1	39.8766	-0.813958	0.643153	-1.26557	0.205666	0.312468
AIRE	312.364	-0.825856	0.50388	-1.63899	0.101215	0.17553
AJ004954	0.948652	-1.62907	0.84929	-1.91815	0.055092	0.105738
AJ011378	0.852342	-0.655319	0.638393	-1.02651	0.30465	0.425417
AJ011981	70.1818	0.120426	0.307245	0.391955	0.695091	0.784869
AJ276246	0.948479	0.734028	0.934955	0.785095	0.432398	0.556398
AJ278121	1689.38	0.602577	0.355905	1.69308	0.0904402	0.159793
AJ297365	62.9097	-1.56319	0.175958	-8.88387	6.45749e-19	2.96505e-17
AJ420422	4056.77	0.0132938	0.0829029	0.160354	0.872602	0.915932
AJ420489	988.882	-0.106788	0.151657	-0.704143	0.481344	0.601725
AJ420566	38.569	0.048198	0.220898	0.218191	0.82728	0.883499
AJ420595	42.0867	0.285533	0.282686	1.01007	0.31246	0.434028
AJ515158	490.539	-0.268558	0.148342	-1.8104	0.0702339	0.129482
AJ606316	10.6364	-3.21292	0.524686	-6.12351	9.1537e-10	1.06091e-08
AJ606328	5.98182	-0.624049	0.624027	-1.00003	0.317294	0.439447
AJ606330	4.94984	-0.788328	0.639436	-1.23285	0.217632	0.326753
AJ606331	70.8393	0.35565	0.461289	0.770991	0.440712	0.564272
AJAP1	602.774	-0.785535	0.327631	-2.39762	0.016502	0.0374977
AJUBA	213.028	-1.68414	0.320899	-5.2482	1.53595e-07	1.15665e-06
AK000154	1303.55	0.345527	0.174697	1.97787	0.0479439	0.0940706
AK000451	168.035	1.05695	0.358821	2.94561	0.00322317	0.00911897
AK000470	214.876	0.152183	0.45871	0.331764	0.740068	0.819497
AK000798	16.282	1.02517	0.502957	2.03829	0.0415205	0.0831515
AK000807	35.2956	-0.203913	0.380132	-0.536426	0.591664	0.699714
AK000840	0.5371	0.48408	0.938385	0.515865	0.605948	0.711919
AK000872	20.1005	-0.584076	0.392876	-1.48667	0.137103	0.225121
AK000953	78.6078	-1.03037	0.153347	-6.71919	1.82739e-11	2.81486e-10
AK001057	29.2495	-0.102542	0.420885	-0.243634	0.807515	0.869175
AK001351	55.9817	-1.48209	0.280986	-5.27462	1.33028e-07	1.01245e-06
AK001394	2300.7	1.27337	0.169175	7.52697	5.19325e-14	1.18404e-12
AK001533	352.008	0.0238731	0.165878	0.143919	0.885564	0.924889
AK001558	3.31396	-0.417699	0.534165	-0.781965	0.434235	0.558079
AK001582	39.1169	-1.11962	0.313946	-3.56629	0.000362065	0.00131397
AK001875	1325.96	1.48829	0.291855	5.09942	3.40695e-07	2.39293e-06
AK001928	69.061	-0.87866	0.194188	-4.52479	6.04547e-06	3.33011e-05
AK001975	164.74	-0.872555	0.208001	-4.19496	2.72914e-05	0.000130039
AK002090	3.64345	-0.00782669	0.707951	-0.0110554	0.991179	0.993852
AK021537	92.2472	-0.840506	0.25934	-3.24095	0.00119132	0.00380423
AK021551	193.595	0.23705	0.18729	1.26569	0.205625	0.312455
AK021563	49.0731	-0.578427	0.336256	-1.7202	0.0853962	0.152319
AK021570	702.51	0.931333	0.334868	2.7812	0.00541589	0.0142962
AK021664	926.629	1.46743	0.309121	4.74711	2.06343e-06	1.25066e-05
AK021739	167.389	-0.169552	0.141881	-1.19503	0.232074	0.343994
AK021804	62.7152	-0.0108587	0.434763	-0.0249761	0.980074	0.986576
AK021876	187.93	1.19701	0.398071	3.00702	0.00263824	0.00765451
AK021888	398.28	0.491882	0.162621	3.02472	0.00248863	0.00726825
AK021933	222.325	2.54563	0.325341	7.82448	5.09769e-15	1.38182e-13
AK021977	22.6205	2.16054	0.71168	3.03582	0.0023988	0.00703076
AK022030	2098.35	0.352043	0.167362	2.10348	0.0354242	0.0725521
AK022382	34.9525	0.755939	0.302535	2.49868	0.0124657	0.029446
AK022787	658.464	-1.08699	0.237394	-4.57886	4.67512e-06	2.63463e-05
AK022793	35.1129	0.641898	0.399806	1.60553	0.108378	0.185745
AK022898	214.286	0.705648	0.375266	1.88039	0.0600545	0.113655
AK022914	391.194	0.38936	0.458145	0.849863	0.395401	0.520123
AK022915	861.602	-1.34328	0.179972	-7.46382	8.4047e-14	1.85381e-12
AK022993	418.616	0.443694	0.272589	1.6277	0.103588	0.178847
AK022997	1381.32	1.52403	0.350043	4.35383	1.33778e-05	6.84072e-05
AK023033	1.02988	0.864606	0.882223	0.980031	0.327071	0.449874
AK023040	278.315	0.748862	0.249847	2.99729	0.00272396	0.00787193
AK023159	862.685	1.03144	0.336518	3.06502	0.00217654	0.00646412
AK023178	956.669	0.663312	0.169333	3.91722	8.95774e-05	0.000377983
AK023288	1172.78	0.513327	0.170158	3.01677	0.00255484	0.0074402
AK023304	114.568	-0.527685	0.235955	-2.23638	0.0253269	0.054351
AK023417	1.64152	2.10142	0.820973	2.55967	0.0104772	0.0253615
AK023457	929.856	1.61225	0.165218	9.75831	1.69965e-22	1.18401e-20
AK023507	28.4015	-2.3023	0.410022	-5.61508	1.96477e-08	1.7765e-07
AK023515	24.9555	-0.528834	0.275387	-1.92033	0.0548159	0.105316
AK023548	0.932518	-0.302639	0.764353	-0.395941	0.692148	0.782764
AK023566	1606.18	0.490553	0.21829	2.24725	0.0246239	0.053058
AK023614	0.818684	-1.90153	0.840882	-2.26135	0.0237375	0.0513662
AK023627	265.638	-0.564152	0.176916	-3.18882	0.00142857	0.00446144
AK023629	54.3567	-0.150348	0.292651	-0.513744	0.607431	0.713122
AK023809	19.2329	1.3237	0.433785	3.05151	0.00227694	0.00672003
AK024092	2301.44	-0.0727136	0.190518	-0.381662	0.702712	0.790555
AK024119	26.7661	-0.012637	0.602688	-0.0209678	0.983271	0.988814
AK024134	105.2	1.53599	0.397633	3.86283	0.000112083	0.000461224
AK024141	1110.37	3.00131	0.521341	5.7569	8.56731e-09	8.27338e-08
AK024242	0.413789	-0.255955	0.938079	-0.27285	0.784969	0.852098
AK024243	77.9575	0.396808	0.231702	1.71258	0.0867902	0.154409
AK024248	703.408	-0.170133	0.157693	-1.07889	0.280638	0.399224
AK024535	2338.19	-1.32205	0.190056	-6.9561	3.49819e-12	6.03261e-11
AK024736	74.1096	-0.453831	0.319727	-1.41943	0.155774	0.249832
AK024936	0.829655	1.03631	0.93886	1.10379	0.269683	0.387219
AK024998	4.71755	0.287333	0.570292	0.503834	0.614378	0.718784
AK025061	10.8529	-1.0388	0.378521	-2.74436	0.00606292	0.0157925
AK025117	265.403	-1.35782	0.210627	-6.44659	1.14395e-10	1.55124e-09
AK025127	70.5508	-0.168852	0.511119	-0.330357	0.74113	0.82022
AK025140	1474.53	0.298254	0.139624	2.13613	0.032669	0.0676174
AK025288	3.19889	0.402518	0.870283	0.462514	0.643713	0.743647
AK025321	0.772488	1.47856	0.938875	1.57482	0.115299	0.195349
AK025511	2172.92	-0.337403	0.23428	-1.44017	0.14982	0.242121
AK025664	1843.59	0.289816	0.123742	2.34209	0.0191763	0.0427451
AK025726	1281.98	1.61185	0.1247	12.9258	3.22071e-38	8.58921e-36
AK025793	5.835	0.416404	0.705335	0.590364	0.554946	0.668046
AK025975	76.73	-0.245231	0.341892	-0.717276	0.473204	0.594647
AK026101	1371.7	-0.455043	0.132384	-3.43728	0.000587579	0.00203053
AK026244	26.3852	-0.41214	0.331865	-1.24189	0.214277	0.322798
AK026379	533.162	0.0643773	0.449601	0.143188	0.886142	0.925148
AK026392	4197.85	1.99764	0.324311	6.15964	7.29105e-10	8.60905e-09
AK026502	239.858	1.32396	0.373561	3.54416	0.000393866	0.00141616
AK026512	17.3828	-0.0565247	0.343221	-0.164689	0.869189	0.913402
AK026714	82.7943	-0.885118	0.300528	-2.94521	0.00322736	0.00912789
AK026736	3.60685	-0.625124	0.638823	-0.978557	0.327799	0.45064
AK026758	138.502	0.506163	0.479583	1.05542	0.291232	0.41127
AK026777	1096.09	-0.0267324	0.329231	-0.0811966	0.935286	0.958409
AK026873	480.268	-0.830265	0.196599	-4.22313	2.40932e-05	0.000116354
AK026905	332.445	2.5613	0.580092	4.41534	1.00853e-05	5.30633e-05
AK026965	782.597	-0.417433	0.111226	-3.75302	0.00017472	0.000685126
AK027091	97.6874	-0.9399	0.447795	-2.09895	0.0358212	0.07328
AK027145	0.283758	-0.482657	0.881512	-0.547533	0.584012	0.693242
AK027179	585.92	0.337113	0.308842	1.09154	0.275036	0.393215
AK027190	2.91719	-2.38984	0.717829	-3.32926	0.000870767	0.0028759
AK027252	5548.58	1.37976	0.268043	5.14753	2.6394e-07	1.90294e-06
AK027257	1.31011	-0.562971	0.903235	-0.623283	0.533099	0.648552
AK027332	2259.67	0.077566	0.207163	0.374421	0.708091	0.794615
AK027541	2.94166	-0.718807	0.575701	-1.24858	0.21182	0.319954
AK027840	2193.65	0.46251	0.192966	2.39685	0.0165368	0.0375639
AK054623	162.002	0.611299	0.181197	3.37367	0.000741729	0.00249435
AK054635	1356.55	0.486682	0.167646	2.90303	0.00369567	0.0102719
AK054708	866.743	4.97689	0.724956	6.86509	6.64481e-12	1.09923e-10
AK054710	1179.56	0.753835	0.260941	2.88891	0.00386583	0.0106797
AK054726	15.9583	1.75388	0.633502	2.76854	0.00563074	0.0147909
AK054749	24.9889	2.42514	0.386536	6.27403	3.51815e-10	4.37112e-09
AK054753	55.0388	-0.410058	0.232893	-1.76071	0.078287	0.141765
AK054836	82.712	1.62212	0.937529	1.73021	0.0835924	0.149709
AK054837	548.097	0.855511	0.225428	3.79504	0.000147617	0.000590154
AK054845	10.2855	0.160755	0.486378	0.330515	0.741011	0.82022
AK054880	40.0746	0.0186205	0.371498	0.0501228	0.960025	0.974291
AK054921	5725.97	1.59643	0.457565	3.48896	0.000484907	0.00170746
AK054970	2092.3	-0.0342055	0.390388	-0.0876194	0.930179	0.95508
AK054972	273.733	-0.379338	0.159856	-2.373	0.0176442	0.0397601
AK054988	190.669	2.51471	0.360791	6.97001	3.16924e-12	5.50489e-11
AK054990	2331.16	0.648013	0.240838	2.69066	0.00713112	0.0181979
AK055017	1008.31	1.42727	0.163617	8.72326	2.70316e-18	1.15111e-16
AK055055	4.54507	2.5569	0.799963	3.19628	0.00139214	0.00436213
AK055145	1513.21	1.91584	0.48542	3.94678	7.92098e-05	0.000337906
AK055197	3676.14	0.651188	0.200866	3.2419	0.00118737	0.00379388
AK055250	15.7483	-0.240354	0.259956	-0.924593	0.355178	0.479675
AK055254	319.826	1.76684	0.327718	5.39136	6.99245e-08	5.65609e-07
AK055257	521.047	-0.353282	0.157911	-2.23723	0.0252715	0.0542454
AK055260	100.17	0.178801	0.338691	0.527917	0.597557	0.704694
AK055267	19.8326	2.10772	0.524838	4.01595	5.92057e-05	0.000260481
AK055272	217.538	0.455037	0.467721	0.97288	0.330613	0.453446
AK055323	1992.57	1.41998	0.24592	5.77418	7.73282e-09	7.53643e-08
AK055332	27.3958	0.431464	0.399922	1.07887	0.280646	0.399224
AK055351	24.0586	0.378211	0.224846	1.68209	0.0925519	0.162947
AK055364	742.734	2.13311	0.300286	7.10359	1.2156e-12	2.23271e-11
AK055368	2468.03	2.89903	0.516185	5.61626	1.95138e-08	1.7656e-07
AK055370	537.964	0.906226	0.273898	3.30863	0.000937543	0.00307224
AK055384	131.659	-0.402131	0.265154	-1.51659	0.12937	0.214474
AK055386	2538.68	2.09098	0.368732	5.67072	1.42201e-08	1.31502e-07
AK055408	1931.13	3.32261	0.248808	13.3541	1.12124e-40	3.56662e-38
AK055439	75.9477	1.24469	0.615836	2.02114	0.0432652	0.0861324
AK055458	274.446	-0.816514	0.160782	-5.0784	3.80622e-07	2.64661e-06
AK055459	364.964	1.25869	0.333385	3.77549	0.000159692	0.00063249
AK055533	72.3861	1.61178	0.660367	2.44073	0.0146575	0.0338838
AK055550	0.353764	-0.217939	0.906002	-0.240551	0.809903	0.870859
AK055570	14.3479	0.0511508	0.389481	0.13133	0.895514	0.931868
AK055601	200.117	-0.452915	0.242882	-1.86475	0.0622162	0.117055
AK055623	89.0791	-1.95765	0.360923	-5.42402	5.82743e-08	4.78556e-07
AK055631	8.22174	0.863095	0.919261	0.938901	0.347781	0.471895
AK055656	21.3211	-0.0658218	0.27514	-0.23923	0.810927	0.871605
AK055666	40.4702	0.0224743	0.347179	0.0647339	0.948386	0.967216
AK055694	106.353	-0.760161	0.373368	-2.03596	0.0417545	0.0835344
AK055712	111.92	1.06365	0.175223	6.07027	1.27699e-09	1.44514e-08
AK055746	314.201	-1.72232	0.595761	-2.89095	0.00384081	0.0106194
AK055772	2.50367	-0.0619521	0.80379	-0.077075	0.938564	0.960836
AK055785	363.334	-0.346203	0.297148	-1.16509	0.243984	0.357831
AK055803	1.01907	-0.932219	0.817257	-1.14067	0.254008	0.36997
AK055811	0.42953	-0.953879	0.916311	-1.041	0.297876	0.418459
AK055849	212.101	0.292903	0.152988	1.91454	0.0555507	0.106494
AK055853	17.4007	-1.52035	0.523452	-2.90447	0.00367878	0.0102304
AK055854	6.13235	-0.924647	0.435768	-2.12188	0.033848	0.0697078
AK055856	13.9572	-0.943394	0.563016	-1.67561	0.0938148	0.16483
AK055876	43.5669	1.91046	0.360435	5.30044	1.15523e-07	8.92349e-07
AK055890	16.5819	1.56212	0.800287	1.95195	0.0509446	0.0991185
AK055910	76.9627	0.424903	0.239569	1.77361	0.076127	0.138528
AK055918	11.3682	-2.26873	0.48782	-4.65075	3.30735e-06	1.92252e-05
AK055932	2.96097	0.917762	0.885644	1.03626	0.300079	0.420715
AK055957	9.63785	0.331212	0.40969	0.808446	0.418834	0.54342
AK055967	135.458	0.510185	0.38482	1.32578	0.184913	0.287452
AK055974	2.64771	-0.992158	0.601149	-1.65044	0.0988538	0.172046
AK055980	2.62296	1.0076	0.855413	1.17792	0.23883	0.351953
AK055981	2813.2	2.52985	0.264243	9.57395	1.02901e-21	6.40837e-20
AK056073	40.4842	0.950397	0.30405	3.12579	0.00177328	0.00539396
AK056077	38.2386	3.81075	0.520699	7.31852	2.50726e-13	5.05705e-12
AK056081	27.2986	1.74872	0.294815	5.93159	3.00015e-09	3.1824e-08
AK056084	721.4	1.57188	0.440876	3.56536	0.000363361	0.00131814
AK056098	30.1167	-1.581	0.354482	-4.46003	8.19481e-06	4.40112e-05
AK056105	0.0727285	-1.06224	0.591649	-1.79538	0.0725928	0.133217
AK056135	91.2353	0.153949	0.505228	0.304711	0.760586	0.834899
AK056182	15.7066	-0.191653	0.302992	-0.632533	0.527039	0.643016
AK056196	7.11836	-0.318732	0.549735	-0.579792	0.562055	0.67414
AK056211	13.087	0.0538131	0.553677	0.0971922	0.922574	0.949622
AK056228	56.6516	1.14025	0.545185	2.0915	0.0364837	0.0743989
AK056246	33.296	-0.197766	0.196072	-1.00864	0.313149	0.434802
AK056252	1.82012	-3.28624	0.815107	-4.03167	5.53829e-05	0.000245339
AK056253	289.162	0.987402	0.271326	3.63917	0.000273514	0.00102299
AK056267	153.534	0.45734	0.527462	0.867058	0.38591	0.511291
AK056332	60.3218	0.318267	0.20353	1.56374	0.117879	0.198866
AK056351	134.366	0.152355	0.296545	0.513767	0.607415	0.713122
AK056368	21.7169	-1.26759	0.34777	-3.64491	0.000267488	0.00100288
AK056396	32.5334	-0.706675	0.369185	-1.91415	0.0556011	0.106569
AK056431	165.662	0.855445	0.288515	2.965	0.00302686	0.00862548
AK056432	1.97736	0.208196	0.860675	0.241898	0.808859	0.870232
AK056485	3.5073	0.92855	0.676183	1.37322	0.169683	0.267836
AK056486	20.3337	0.614183	0.429751	1.42916	0.152958	0.246319
AK056490	47.3416	-0.66565	0.566233	-1.17557	0.239765	0.353094
AK056505	9.80461	-0.714511	0.636496	-1.12257	0.26162	0.378253
AK056524	0.328628	-0.604585	0.890923	-0.678605	0.497388	0.616673
AK056556	407.708	2.10754	0.557493	3.78039	0.000156581	0.000621757
AK056558	165.598	1.22852	0.19361	6.34531	2.21981e-10	2.8715e-09
AK056584	5.99297	-0.582878	0.59912	-0.972891	0.330608	0.453446
AK056618	421.132	0.244448	0.201385	1.21384	0.224811	0.335223
AK056623	767.004	1.53256	0.217123	7.05847	1.68351e-12	3.03607e-11
AK056625	54.3604	2.18557	0.870891	2.50958	0.0120874	0.0287066
AK056657	488.78	-0.243993	0.15359	-1.5886	0.112151	0.190935
AK056683	40.1359	0.235853	0.554897	0.425039	0.670808	0.765353
AK056686	6.19861	-1.0086	0.444732	-2.26788	0.0233365	0.0505979
AK056689	1.41948	1.84788	0.932805	1.981	0.0475916	0.0934558
AK056780	18.6787	1.12479	0.575931	1.953	0.0508194	0.0989042
AK056817	90.1429	-1.82496	0.317868	-5.74123	9.39887e-09	9.00069e-08
AK056897	56.2012	-0.678816	0.419885	-1.61667	0.105949	0.182173
AK056973	53.3209	-0.30789	0.190076	-1.61983	0.105269	0.181205
AK056982	2.16064	-1.27361	0.7236	-1.7601	0.0783911	0.141924
AK057177	377.249	0.558405	0.157801	3.53866	0.000402158	0.0014444
AK057187	0.645736	-0.941273	0.892697	-1.05441	0.291693	0.411745
AK057188	41.7387	-2.01436	0.46126	-4.36709	1.25911e-05	6.49164e-05
AK057218	6.8365	1.61492	0.506249	3.18997	0.00142289	0.00444581
AK057259	6.27579	-2.95036	0.621319	-4.74855	2.04878e-06	1.24264e-05
AK057304	0.0656911	0.0610821	0.41344	0.147741	0.882547	NA
AK057317	0.958319	0.574291	0.888014	0.646714	0.517817	0.634905
AK057321	181.949	0.15145	0.205556	0.736782	0.461255	0.58366
AK057332	31.1153	-0.442965	0.514137	-0.86157	0.388924	0.514138
AK057351	0.0315481	0.0479388	0.388952	0.123251	0.901908	NA
AK057379	29.122	1.11475	0.354764	3.14223	0.00167669	0.00514264
AK057396	8.62007	-0.780758	0.41956	-1.8609	0.0627585	0.117949
AK057438	0.0556536	0.186587	0.643263	0.290063	0.771768	NA
AK057448	0.938407	-0.399298	0.921564	-0.433283	0.664809	0.760598
AK057451	21.6515	1.29187	0.363826	3.55079	0.000384074	0.00138453
AK057455	1.18837	0.204664	0.737977	0.277331	0.781526	0.849934
AK057471	0.351476	0.930948	0.938592	0.991856	0.321268	0.443765
AK057473	21.796	2.01818	0.409741	4.9255	8.41464e-07	5.50217e-06
AK057515	0.100021	0.155455	0.571815	0.271862	0.785728	0.852572
AK057519	50.1235	0.187759	0.368445	0.509598	0.610333	0.715575
AK057554	0.013199	0.0266861	0.335212	0.0796096	0.936548	NA
AK057596	2349.38	1.53052	0.16152	9.47569	2.64992e-21	1.5582e-19
AK057604	137.994	-0.0560184	0.232262	-0.241186	0.809411	0.870671
AK057657	1861.15	-0.0233374	0.164321	-0.142023	0.887062	0.925846
AK057681	165.772	1.0012	0.372366	2.68875	0.007172	0.0182783
AK057689	88.5977	-0.243403	0.272768	-0.892346	0.372208	0.497151
AK057719	559.257	-0.96252	0.226935	-4.24139	2.22141e-05	0.00010811
AK057873	51.4633	1.14685	0.395706	2.89823	0.00375276	0.0104164
AK057887	1466.2	0.994863	0.140055	7.10338	1.2174e-12	2.23361e-11
AK057897	465.885	1.36901	0.297588	4.60034	4.21806e-06	2.39598e-05
AK057935	26.045	-1.92809	0.395408	-4.87619	1.08152e-06	6.93235e-06
AK057978	88.9344	-0.650423	0.313688	-2.07347	0.0381287	0.0772938
AK058053	1.19497	0.25203	0.925773	0.272237	0.785439	0.852434
AK058136	21.3751	1.67623	0.277217	6.04664	1.47896e-09	1.65525e-08
AK058177	0.289744	-1.01682	0.936723	-1.0855	0.277698	0.396163
AK074198	13.7588	-0.91783	0.530513	-1.73008	0.0836161	0.149741
AK074396	31.1662	-1.21226	0.410287	-2.95465	0.00313023	0.00889032
AK074469	3.89289	0.199029	0.574468	0.346458	0.728999	0.811003
AK074476	364.438	1.00302	0.172942	5.79977	6.64051e-09	6.58365e-08
AK074615	34.7055	0.719571	0.304784	2.36092	0.0182296	0.0409302
AK075019	14.7257	-1.23198	0.304075	-4.05157	5.08757e-05	0.000226933
AK075337	32.1872	-0.713365	0.243206	-2.93318	0.00335513	0.00943869
AK090553	33.0146	1.04621	0.221696	4.71912	2.3687e-06	1.41554e-05
AK090593	163.907	0.794743	0.228429	3.47918	0.000502957	0.00176466
AK090604	0.77381	-3.11086	0.849849	-3.66048	0.000251742	0.000950721
AK090674	2614.17	2.26293	0.489551	4.62246	3.79216e-06	2.17538e-05
AK090681	8.07972	-0.588178	0.703621	-0.835929	0.403195	0.528007
AK090688	26.0127	0.458003	0.712789	0.64255	0.520516	0.637297
AK090700	33.9442	0.564123	0.349076	1.61604	0.106085	0.18237
AK090736	1272.19	1.3151	0.228023	5.76739	8.0509e-09	7.80896e-08
AK090788	60.9089	2.46268	0.310981	7.91908	2.39275e-15	6.97277e-14
AK090844	185.487	0.246277	0.250956	0.981358	0.326416	0.449209
AK090854	4.23726	0.298031	0.628103	0.474494	0.635148	0.736055
AK090895	41.4885	2.30431	0.62379	3.69404	0.000220717	0.000844546
AK090904	1034.64	1.16971	0.297444	3.93253	8.40563e-05	0.000356564
AK090973	23.0227	-0.0210865	0.328838	-0.0641242	0.948871	0.967501
AK091028	132.017	0.31466	0.20818	1.51148	0.130667	0.216339
AK091070	734.163	0.711656	0.343445	2.07211	0.0382551	0.0775144
AK091102	43.6115	-0.625324	0.53335	-1.17244	0.241019	0.354505
AK091265	0.163106	-0.288337	0.876383	-0.329008	0.74215	0.821163
AK091275	3.69129	0.307244	0.608708	0.504748	0.613736	0.718246
AK091365	47.2253	0.714812	0.428567	1.66791	0.095333	0.167023
AK091593	15789.3	2.50623	0.560423	4.47204	7.74771e-06	4.17715e-05
AK091624	1617.08	0.560494	0.153062	3.66189	0.000250365	0.000946197
AK091688	471.666	1.19431	0.197938	6.03378	1.60171e-09	1.77981e-08
AK091729	245.81	-0.876645	0.224773	-3.90012	9.61433e-05	0.000401896
AK091866	16.2171	-3.01778	0.590733	-5.10854	3.24658e-07	2.29065e-06
AK091889	2.30847	0.47651	0.613488	0.776721	0.437323	0.560951
AK091906	26.4693	1.08904	0.331737	3.28283	0.0010277	0.00333168
AK091996	2.96301	0.251218	0.625607	0.40156	0.688008	0.779638
AK092048	2399.53	1.06624	0.25834	4.12726	3.67119e-05	0.000169571
AK092080	130.588	0.649446	0.328083	1.97952	0.0477575	0.0937398
AK092087	47.7312	1.48133	0.456953	3.24175	0.001188	0.00379497
AK092098	631.341	0.372476	0.257752	1.44509	0.148432	0.240394
AK092135	0.413756	0.596773	0.850489	0.701682	0.482878	0.603043
AK092143	86.9426	0.707244	0.426098	1.65982	0.0969515	0.169364
AK092150	115.32	0.541838	0.311875	1.73736	0.0823237	0.147838
AK092313	485.665	1.35341	0.476857	2.83819	0.00453708	0.0122872
AK092331	11115.1	1.44274	0.355309	4.06053	4.89622e-05	0.000219389
AK092380	203.241	0.336484	0.282604	1.19065	0.233789	0.345969
AK092451	16.752	-0.153091	0.311781	-0.491023	0.62341	0.726016
AK092541	26.6891	-0.415072	0.542348	-0.765324	0.444078	0.567116
AK092589	1.05489	0.0917104	0.856129	0.107122	0.914692	0.944528
AK092619	5.05892	-0.625036	0.50712	-1.23252	0.217755	0.326899
AK092965	1100.69	-1.45478	0.181051	-8.03519	9.34363e-16	2.82902e-14
AK093002	21.6358	-0.00974647	0.310361	-0.0314037	0.974948	0.982973
AK093026	94.9904	1.21477	0.34226	3.54925	0.000386326	0.00139227
AK093107	6.86667	1.04757	0.925935	1.13136	0.257902	0.374272
AK093114	0.596703	-1.2706	0.849067	-1.49647	0.134532	0.221537
AK093124	1.97768	-0.340999	0.787062	-0.433256	0.664829	0.760598
AK093193	0.212839	-0.542594	0.871463	-0.622624	0.533532	0.648923
AK093203	16.5396	-0.205861	0.329148	-0.625438	0.531684	0.647188
AK093205	11.9636	1.61568	0.937474	1.72344	0.0848089	0.151456
AK093214	1.28576	0.403337	0.936707	0.430591	0.666766	0.762028
AK093219	0.15967	0.243613	0.655126	0.371857	0.71	0.796119
AK093256	15.0782	-2.92003	0.3623	-8.05971	7.64786e-16	2.33973e-14
AK093264	2.90273	1.1318	0.696546	1.62488	0.104189	0.179673
AK093279	149.148	0.264383	0.27669	0.955521	0.339314	0.46288
AK093299	1678.54	0.487483	0.270841	1.79989	0.0718787	0.1321
AK093301	1.27353	0.453514	0.760223	0.596554	0.550805	0.664703
AK093356	78.4464	-0.310434	0.207505	-1.49603	0.134647	0.221713
AK093362	0.77221	0.212251	0.78826	0.269265	0.787726	0.853968
AK093363	2.6039	0.169749	0.636282	0.266783	0.789636	0.855372
AK093370	0.704822	0.186283	0.916488	0.203257	0.838934	0.892011
AK093381	12.1805	-0.498456	0.536706	-0.928732	0.353028	0.477469
AK093403	7.52922	0.542857	0.445006	1.21989	0.222508	0.332597
AK093412	1.04479	0.129782	0.874291	0.148443	0.881993	0.922343
AK093416	67.2603	0.47259	0.320772	1.47329	0.140673	0.230057
AK093443	828.787	-0.558903	0.252631	-2.21233	0.026944	0.0573458
AK093513	32.0384	0.987873	0.629784	1.56859	0.116743	0.19734
AK093519	0.612675	0.019672	0.909457	0.0216305	0.982743	0.988471
AK093525	1.399	0.708599	0.882997	0.802493	0.422268	0.546613
AK093534	3398.8	0.922336	0.24458	3.77109	0.000162535	0.000642497
AK093551	687.599	0.528167	0.172243	3.06642	0.00216642	0.00643711
AK093552	3.0382	-0.164957	0.609795	-0.270511	0.786767	0.853244
AK093600	3.52644	-0.625619	0.647187	-0.966674	0.333707	0.456788
AK093746	120.162	-0.151869	0.191493	-0.793079	0.427732	0.551814
AK093758	51.0661	2.33724	0.614391	3.80416	0.000142284	0.000571169
AK093871	663.227	1.51821	0.239128	6.34897	2.16763e-10	2.81228e-09
AK093892	9.75363	0.530462	0.460294	1.15244	0.24914	0.364279
AK093898	557.36	1.09752	0.216293	5.07422	3.89084e-07	2.70118e-06
AK093940	1.97619	0.908256	0.876838	1.03583	0.300281	0.420919
AK094117	3.49579	-1.3383	0.861247	-1.55391	0.120207	0.202069
AK094156	946.309	-0.177414	0.264039	-0.671925	0.501631	0.620622
AK094188	319.945	0.991829	0.1499	6.61662	3.67514e-11	5.39961e-10
AK094196	20.5368	-0.0600814	0.410375	-0.146406	0.883601	0.923475
AK094280	161.138	1.57637	0.1774	8.88598	6.33584e-19	2.91427e-17
AK094325	163.717	0.312383	0.314432	0.993482	0.320475	0.442901
AK094342	276.599	1.05143	0.240669	4.36876	1.24952e-05	6.45593e-05
AK094343	28.3695	-0.354617	0.390499	-0.908113	0.363819	0.488484
AK094352	6.69422	-0.517528	0.483611	-1.07013	0.28456	0.403684
AK094413	1862.32	1.95565	0.254523	7.68361	1.54673e-14	3.87078e-13
AK094462	592.686	4.6801	0.752693	6.2178	5.04158e-10	6.11428e-09
AK094480	44.9041	0.364508	0.289654	1.25842	0.208238	0.315718
AK094525	1149.17	1.45821	0.364646	3.99898	6.36165e-05	0.000277712
AK094561	13.2248	1.45098	0.406417	3.57017	0.000356754	0.00129685
AK094562	459.522	0.931139	0.369099	2.52274	0.0116446	0.0277849
AK094577	1159.62	0.612383	0.235103	2.60474	0.00919428	0.0226591
AK094599	72.0839	2.00598	0.346775	5.78467	7.26546e-09	7.1283e-08
AK094607	88.8576	0.853038	0.608692	1.40143	0.161086	0.256684
AK094611	901768	1.69731	0.759866	2.2337	0.0255031	0.054667
AK094621	1518.7	1.31803	0.192121	6.86041	6.86636e-12	1.13516e-10
AK094639	2019.82	1.45648	0.241378	6.03401	1.59938e-09	1.77798e-08
AK094644	238.85	0.934229	0.32805	2.84783	0.00440188	0.0119603
AK094674	52.604	-1.12059	0.508975	-2.20165	0.0276898	0.058673
AK094692	116.682	2.33399	0.338225	6.90069	5.17521e-12	8.72515e-11
AK094715	10.863	-0.0778977	0.567879	-0.137173	0.890894	0.928378
AK094733	7.92752	-0.619731	0.815676	-0.759776	0.447389	0.57024
AK094786	1620.98	2.32235	0.405976	5.7204	1.06274e-08	1.00676e-07
AK094818	554.957	-0.0606711	0.104176	-0.582389	0.560305	0.672815
AK094859	370.234	2.00689	0.315272	6.36557	1.94567e-10	2.54053e-09
AK094909	381.995	3.23709	0.493893	6.55423	5.59281e-11	7.96447e-10
AK094915	2.76893	1.14634	0.880493	1.30193	0.192939	0.297302
AK094916	230.464	0.0396972	0.196556	0.201963	0.839945	0.892763
AK094929	1381.23	2.17401	0.256627	8.4715	2.42262e-17	9.13744e-16
AK094934	22.4546	-0.105977	0.286423	-0.370002	0.711381	0.797074
AK094945	44.2625	0.709736	0.377357	1.88081	0.0599981	0.11357
AK094963	265.31	0.688536	0.275855	2.49601	0.01256	0.0296239
AK094985	180.957	0.428508	0.173898	2.46413	0.0137346	0.0320421
AK094990	1429.64	1.46209	0.191703	7.62686	2.40544e-14	5.78929e-13
AK095045	1781.44	3.03907	0.481582	6.31059	2.77976e-10	3.52504e-09
AK095057	2173.19	-0.0188053	0.293347	-0.064106	0.948886	0.967501
AK095081	27.5522	2.44733	0.427121	5.72983	1.00528e-08	9.56451e-08
AK095112	2250.09	-0.131258	0.356052	-0.368649	0.712389	0.797849
AK095117	402.265	0.736823	0.237724	3.09949	0.00193852	0.00583389
AK095119	330.157	1.06896	0.40089	2.66646	0.00766545	0.0193631
AK095132	15.2498	-0.0357918	0.602692	-0.0593866	0.952644	0.969761
AK095151	427.882	0.0508471	0.182434	0.278714	0.780464	0.849059
AK095179	1971.3	-0.349284	0.171276	-2.0393	0.0414197	0.0829877
AK095187	31.989	2.87978	0.728928	3.95071	7.79192e-05	0.000333035
AK095210	3.74528	-3.09373	0.652356	-4.74239	2.11211e-06	1.27723e-05
AK095221	97.9017	-1.57189	0.141007	-11.1476	7.3591e-29	1.0226e-26
AK095242	3883.74	0.172496	0.163044	1.05797	0.290067	0.410086
AK095267	110.3	-0.842603	0.294524	-2.86089	0.00422449	0.0115461
AK095285	0.111903	0.432767	0.789851	0.54791	0.583754	0.692967
AK095310	51.3195	2.22783	0.587624	3.79125	0.00014989	0.000597704
AK095335	123.855	0.842357	0.292743	2.87746	0.00400888	0.0110298
AK095365	26.9174	0.885477	0.5774	1.53356	0.125138	0.208822
AK095366	345.826	0.08234	0.159841	0.515138	0.606457	0.71239
AK095438	1359.8	0.106573	0.101728	1.04763	0.294811	0.415247
AK095439	74.8859	0.164988	0.272214	0.606098	0.54445	0.658689
AK095498	44.9775	-0.622726	0.304708	-2.04368	0.0409849	0.082271
AK095546	3769.42	-1.44564	0.237533	-6.08604	1.15735e-09	1.31879e-08
AK095583	3496.2	2.17641	0.199204	10.9255	8.70191e-28	1.04908e-25
AK095618	174.291	2.64868	0.313208	8.45662	2.75234e-17	1.02782e-15
AK095621	159.728	0.318864	0.174877	1.82336	0.0682485	0.126493
AK095633	30.5302	2.8306	0.718641	3.93883	8.188e-05	0.00034834
AK095699	0.749023	-0.224499	0.931286	-0.241064	0.809506	0.870681
AK095700	2121.56	0.655441	0.298623	2.19488	0.0281723	0.0595759
AK095721	2161.58	-0.0888026	0.142656	-0.622495	0.533616	0.648972
AK095779	430.012	0.506019	0.182522	2.77237	0.00556491	0.0146383
AK095988	270.598	0.123419	0.330784	0.373112	0.709065	0.795375
AK096023	14.4835	-0.246005	0.461403	-0.533168	0.593917	0.701919
AK096066	1316.31	0.538957	0.222428	2.42306	0.0153905	0.0353524
AK096159	67.915	0.578337	0.307156	1.88288	0.0597167	0.113159
AK096219	199.849	-0.759974	0.182408	-4.16635	3.09522e-05	0.000145668
AK096230	150.168	-0.721037	0.393609	-1.83186	0.066972	0.124521
AK096233	181.633	1.7405	0.313597	5.55013	2.85453e-08	2.49389e-07
AK096249	6.2124	0.151319	0.541045	0.279678	0.779724	0.848499
AK096279	3149.5	1.08409	0.15834	6.84661	7.56208e-12	1.2424e-10
AK096291	3.25211	-0.260898	0.763468	-0.341728	0.732556	0.813465
AK096314	53.5438	-0.360858	0.398844	-0.904759	0.365593	0.490417
AK096319	1324.19	0.935831	0.184354	5.07626	3.84933e-07	2.67518e-06
AK096329	3.32031	-2.50906	0.467693	-5.36476	8.10561e-08	6.44397e-07
AK096335	38.242	-1.05711	0.295332	-3.5794	0.000344386	0.00125604
AK096379	13.0721	0.663085	0.570113	1.16308	0.244799	0.358846
AK096380	74.5813	1.69623	0.57944	2.92736	0.00341854	0.00958948
AK096395	770.74	-0.29377	0.119187	-2.46478	0.0137096	0.0319895
AK096424	71.7461	1.56902	0.344373	4.55617	5.2095e-06	2.90785e-05
AK096475	326.74	1.06276	0.219891	4.83315	1.34392e-06	8.46425e-06
AK096499	6.77772	1.74515	0.928715	1.87911	0.06023	0.113941
AK096549	152.984	-0.312529	0.277687	-1.12547	0.260389	0.376825
AK096592	373.409	1.3553	0.257654	5.26015	1.43939e-07	1.08828e-06
AK096622	287.914	1.04176	0.400066	2.60398	0.00921477	0.022699
AK096668	111.414	0.2811	0.183783	1.52952	0.126135	0.210002
AK096718	87.0393	0.0360924	0.34441	0.104795	0.916539	0.945584
AK096766	3.34532	-0.411355	0.781923	-0.526082	0.598831	0.705882
AK096792	75.6857	-0.469404	0.286763	-1.63691	0.10165	0.176157
AK096803	19.2929	-2.49913	0.579924	-4.30941	1.63692e-05	8.22258e-05
AK096834	4.28428	-0.635883	0.667535	-0.952584	0.340801	0.464452
AK096849	64.4662	0.525266	0.17243	3.04625	0.00231714	0.00682401
AK096898	7.06523	-1.2917	0.692604	-1.86499	0.0621824	0.117016
AK096932	85.08	1.72633	0.408041	4.23078	2.32886e-05	0.000112778
AK096976	145.991	0.757222	0.310568	2.43819	0.0147611	0.0340935
AK096982	314.223	-0.546725	0.411891	-1.32735	0.184392	0.286828
AK096987	0.430976	0.641158	0.863056	0.742893	0.457547	0.580079
AK096995	2.52031	0.770802	0.879095	0.876813	0.380588	0.505727
AK097012	2913.33	-0.623156	0.299205	-2.08271	0.0372781	0.0758606
AK097101	0.942982	0.1679	0.91475	0.183547	0.854369	0.903295
AK097119	357.598	-0.122304	0.249769	-0.489668	0.624369	0.726737
AK097142	0.763011	-0.652563	0.826832	-0.789233	0.429976	0.554079
AK097143	7.85606	1.02101	0.708547	1.44099	0.149588	0.241865
AK097161	26.8562	0.100945	0.538816	0.187346	0.85139	0.901046
AK097190	76.9851	-0.250326	0.456314	-0.548583	0.583292	0.692538
AK097193	55.7799	1.47947	0.341428	4.33319	1.46963e-05	7.45316e-05
AK097242	6.09621	1.11249	0.738606	1.5062	0.132015	0.218127
AK097283	2530.52	1.89567	0.257752	7.35463	1.91461e-13	3.92465e-12
AK097288	280.595	-0.200396	0.339893	-0.589585	0.555469	0.668528
AK097289	1530.16	-0.114392	0.159187	-0.718599	0.472388	0.593905
AK097351	79.8078	-1.90132	0.411072	-4.62528	3.741e-06	2.15045e-05
AK097370	196.091	0.730402	0.35955	2.03144	0.0422109	0.0843068
AK097428	0.320081	0.684029	0.873773	0.782845	0.433718	0.557526
AK097432	201.021	-0.617462	0.188422	-3.27702	0.0010491	0.00339233
AK097446	13.7209	0.0491758	0.657044	0.0748441	0.940339	0.962037
AK097447	1.22746	-1.93772	0.662811	-2.92348	0.00346138	0.00969216
AK097453	280.939	0.881613	0.158313	5.5688	2.56493e-08	2.26032e-07
AK097470	0.646786	0.618197	0.918167	0.673294	0.50076	0.619921
AK097472	5271.92	0.885727	0.161826	5.47331	4.41705e-08	3.7128e-07
AK097493	0.0723955	0.216669	0.692006	0.313103	0.754203	0.830029
AK097500	1.59555	0.0871703	0.76564	0.113853	0.909354	0.941389
AK097508	221.976	2.21145	0.288558	7.6638	1.80505e-14	4.45393e-13
AK097527	1.50102	-0.823455	0.56199	-1.46525	0.142853	0.232828
AK097571	48.6925	1.78595	0.490861	3.63841	0.000274324	0.00102559
AK097585	6.01882	1.18181	0.611658	1.93215	0.0533416	0.102955
AK097590	329.85	0.00267186	0.18439	0.0144903	0.988439	0.992159
AK097607	0.270925	-0.977681	0.803216	-1.21721	0.223525	0.333834
AK097622	0.376043	-2.46472	0.903838	-2.72695	0.00639229	0.0165249
AK097624	0.129967	0.283996	0.691099	0.410934	0.681121	0.77436
AK097625	828.68	-2.34489	0.255492	-9.17794	4.39423e-20	2.2793e-18
AK097658	86.9862	0.172454	0.221385	0.778978	0.435993	0.559769
AK097686	63.3646	0.929586	0.313312	2.96696	0.00300759	0.0085789
AK097694	4.65465	-0.505136	0.646863	-0.7809	0.434861	0.558696
AK097701	49.113	-0.0981262	0.24858	-0.394747	0.693029	0.783344
AK097702	226.305	0.84085	0.376106	2.23568	0.0253731	0.054428
AK097706	4.79182	0.795545	0.704846	1.12868	0.259033	0.375516
AK097722	3.30582	-0.592754	0.567073	-1.04529	0.295891	0.416527
AK097759	17.5259	-0.339797	0.323217	-1.0513	0.293123	0.413233
AK097787	10.1635	1.2253	0.480858	2.54815	0.0108296	0.0260973
AK097791	189.964	-0.837288	0.290845	-2.87881	0.00399181	0.0109898
AK097794	267.828	0.884054	0.146084	6.05167	1.43356e-09	1.61127e-08
AK097803	101.206	0.103091	0.328639	0.31369	0.753756	0.829852
AK097814	714.79	1.52042	0.224405	6.77534	1.24115e-11	1.95986e-10
AK097816	0.117154	0.295818	0.731785	0.404241	0.686035	0.778204
AK097829	1.422	0.064486	0.873667	0.0738107	0.941161	0.962636
AK097836	15.5158	0.144154	0.362511	0.397654	0.690886	0.781825
AK097853	0.188749	-0.220787	0.916621	-0.240871	0.809655	0.870734
AK097866	2.9495	0.655263	0.710795	0.921874	0.356594	0.481059
AK097878	360.039	0.773582	0.231653	3.3394	0.000839594	0.00278584
AK097902	0.261994	0.0306906	0.874497	0.0350952	0.972004	0.981146
AK097910	4.37404	-0.666861	0.655443	-1.01742	0.308953	0.430107
AK097921	0.184763	-3.34177	0.878031	-3.80598	0.000141245	0.000567515
AK097934	94.3751	0.145168	0.284018	0.511123	0.609265	0.714861
AK097952	4.16038	0.46672	0.54729	0.852783	0.39378	0.518584
AK097957	601.761	1.51579	0.389597	3.89067	9.99691e-05	0.000416044
AK098012	2.51336	-2.10872	0.595999	-3.53813	0.000402968	0.00144672
AK098067	46.4036	0.460869	0.348028	1.32423	0.185428	0.288099
AK098095	1794.29	0.542359	0.194605	2.78697	0.00532041	0.0140681
AK098198	33.0161	-0.545139	0.383167	-1.42272	0.154818	0.248676
AK098200	119.864	-0.385142	0.178394	-2.15894	0.0308549	0.064464
AK098263	120.86	0.418467	0.201591	2.07582	0.0379104	0.0769576
AK098303	77.8656	-2.10101	0.446674	-4.70368	2.55508e-06	1.51628e-05
AK098333	762.652	2.12995	0.29494	7.22166	5.13578e-13	9.91915e-12
AK098438	353.53	0.300101	0.195929	1.53168	0.1256	0.209323
AK098491	471.619	-0.0208433	0.193863	-0.107516	0.91438	0.944354
AK098548	0.440709	-0.311932	0.93873	-0.332291	0.739669	0.819286
AK098560	0.761752	-0.278869	0.931331	-0.299431	0.764612	0.837507
AK098570	0.131529	0.130378	0.858934	0.151791	0.879352	0.920601
AK098641	4.47263	0.989911	0.67896	1.45798	0.144846	0.235653
AK098656	0.590408	-0.685944	0.906938	-0.75633	0.449452	0.572207
AK098665	0.667847	-1.48142	0.902613	-1.64126	0.100744	0.174817
AK098705	3.14389	2.54463	0.874947	2.90832	0.00363377	0.0101223
AK098727	196.152	1.37832	0.382193	3.60635	0.000310537	0.00114588
AK098763	89.6202	0.26454	0.360646	0.733516	0.463244	0.585671
AK098769	90804.7	2.80357	0.411121	6.81933	9.1469e-12	1.48066e-10
AK098783	4.05649	0.346178	0.655603	0.52803	0.597478	0.704676
AK1	4166.48	0.451174	0.177933	2.53565	0.011224	0.0269152
AK122764	14.2826	-1.14546	0.338245	-3.38649	0.000707926	0.00239593
AK123067	0.194454	-0.0136236	0.922355	-0.0147704	0.988215	0.99201
AK123100	145.487	0.054902	0.182168	0.301382	0.763124	0.83671
AK123141	490.592	0.523834	0.163434	3.20516	0.00134985	0.00424423
AK123177	28.471	-0.772948	0.618305	-1.25011	0.21126	0.319273
AK123181	1269.98	1.15084	0.388939	2.95892	0.0030872	0.00877849
AK123263	56.746	1.59123	0.259242	6.13799	8.35715e-10	9.76307e-09
AK123292	46.7545	-0.0784966	0.248044	-0.316463	0.751651	0.828298
AK123298	150.039	0.674907	0.239194	2.82159	0.00477859	0.0128398
AK123300	90.0974	1.55889	0.273541	5.69893	1.20565e-08	1.13118e-07
AK123314	682.828	-0.452786	0.281288	-1.60969	0.107466	0.184448
AK123332	1152.28	0.37892	0.316581	1.19691	0.231341	0.343119
AK123393	1674.76	0.420784	0.397148	1.05951	0.289366	0.40926
AK123416	0.113804	-0.667984	0.863773	-0.773333	0.439325	0.563034
AK123440	64.0401	0.590801	0.571358	1.03403	0.301122	0.421755
AK123450	293.862	-0.798877	0.38032	-2.10054	0.0356813	0.0730221
AK123459	671.574	0.0635627	0.389299	0.163275	0.870302	0.914281
AK123474	28.2115	-0.748094	0.33619	-2.22521	0.026067	0.0557129
AK123543	13.9953	-0.333032	0.455947	-0.730417	0.465135	0.587246
AK123582	51.1099	0.0647656	0.542678	0.119344	0.905002	0.938679
AK123584	133.911	-0.126414	0.433335	-0.291723	0.770498	0.841999
AK123617	37.0299	0.151136	0.35277	0.428426	0.668341	0.763348
AK123632	57.6168	1.12661	0.304574	3.69896	0.000216484	0.000829311
AK123654	331.739	2.15173	0.597844	3.59915	0.000319255	0.00117444
AK123675	741.261	-0.0432141	0.190533	-0.226806	0.820575	0.87904
AK123758	8.6184	-2.22974	0.435397	-5.12117	3.03649e-07	2.15335e-06
AK123771	884.404	0.671169	0.367588	1.82587	0.0678692	0.125914
AK123816	11.7994	0.314767	0.654633	0.480829	0.630638	0.732227
AK123826	52.8929	-0.616238	0.239598	-2.57197	0.0101121	0.0246064
AK123834	11.8949	-1.13351	0.442018	-2.5644	0.0103355	0.0250576
AK123868	13.0358	0.786675	0.448814	1.75279	0.0796387	0.143798
AK123872	130.577	0.0247022	0.253321	0.0975137	0.922318	0.949536
AK123878	11358.6	-0.0321031	0.389708	-0.0823774	0.934347	0.957781
AK123889	37.1235	0.974042	0.290759	3.34999	0.000808134	0.002695
AK123891	258.024	1.47497	0.361363	4.08169	4.47099e-05	0.000202336
AK123934	3.63639	1.39077	0.621389	2.23816	0.0252106	0.0541367
AK123947	2652.25	-1.00655	0.295469	-3.40663	0.000657709	0.00224381
AK123976	65.1313	1.55873	0.582808	2.67452	0.00748362	0.0189582
AK123998	569.018	-0.760228	0.260759	-2.91544	0.0035519	0.00991384
AK124056	1.85749	0.531625	0.75333	0.7057	0.480374	0.600855
AK124066	1.80734	0.358505	0.830627	0.431608	0.666027	0.761561
AK124130	123.006	-0.530758	0.334056	-1.58883	0.112099	0.190879
AK124131	2.81454	-0.00306581	0.81011	-0.00378444	0.99698	0.997751
AK124173	6.64691	-2.31663	0.461376	-5.02113	5.13677e-07	3.49628e-06
AK124179	3.56223	-1.33967	0.858818	-1.5599	0.118784	0.200073
AK124194	4.37438	-1.91982	0.700487	-2.74069	0.00613101	0.01594
AK124197	769.187	-0.0721261	0.27509	-0.262191	0.793174	0.858042
AK124226	3.58543	0.972006	0.753825	1.28943	0.197248	0.302406
AK124233	539.363	-0.705192	0.246813	-2.85719	0.00427405	0.011661
AK124262	55.0534	1.47155	0.383901	3.83315	0.000126515	0.000514121
AK124272	0.117197	0.0570315	0.839342	0.0679479	0.945827	0.965895
AK124308	1.71788	0.601269	0.658548	0.913021	0.361231	0.485968
AK124326	12.5178	-1.1547	0.397398	-2.90566	0.00366475	0.0101956
AK124327	9.61728	-0.0307078	0.397392	-0.0772733	0.938406	0.960749
AK124399	10.1076	-2.20491	0.611212	-3.60744	0.000309239	0.00114205
AK124433	101.511	0.406214	0.309382	1.31298	0.189189	0.292599
AK124439	9.73958	-0.626295	0.4824	-1.29829	0.194188	0.298851
AK124465	317944	0.836173	0.485575	1.72203	0.0850647	0.1518
AK124484	153.393	0.244466	0.131218	1.86305	0.0624552	0.117446
AK124523	339.394	0.0998572	0.226122	0.441608	0.658773	0.75582
AK124578	253.302	0.226965	0.373599	0.607511	0.543512	0.657946
AK124673	2560.62	2.27758	0.615176	3.70232	0.00021364	0.000819367
AK124680	91.4996	1.14949	0.281401	4.08489	4.40972e-05	0.000199838
AK124682	51.1197	2.65244	0.731573	3.62567	0.000288216	0.00107236
AK124806	669.395	-0.433468	0.384938	-1.12607	0.260135	0.376539
AK124820	2227.4	1.82432	0.45014	4.0528	5.06088e-05	0.000225896
AK124832	13.149	0.36524	0.508379	0.718439	0.472487	0.594
AK124857	72.3867	0.698273	0.412839	1.6914	0.0907614	0.160233
AK124928	341.397	1.04611	0.392314	2.66651	0.00766428	0.019362
AK124930	1055.83	-0.0670735	0.109232	-0.614044	0.539186	0.654156
AK124939	538.402	2.00427	0.379424	5.28241	1.27492e-07	9.73728e-07
AK124950	26.4126	1.40479	0.487954	2.87893	0.00399025	0.0109866
AK124970	342.377	0.195216	0.237414	0.822261	0.410928	0.535376
AK124973	14.6414	-0.801037	0.363461	-2.20392	0.0275302	0.0583958
AK125001	0.577107	-1.50711	0.93434	-1.61303	0.106739	0.18334
AK125040	77.9334	1.71564	0.611337	2.80637	0.00501035	0.0133592
AK125051	111.099	0.787375	0.517911	1.52029	0.128438	0.213191
AK125078	14.7864	1.70631	0.544124	3.13588	0.00171337	0.00524237
AK125083	2.7211	-2.10585	0.647876	-3.25039	0.00115248	0.00369313
AK125128	0.256267	0.519185	0.930983	0.557674	0.577067	0.686908
AK125157	46.7113	1.08861	0.640239	1.70032	0.0890714	0.157756
AK125212	242.1	0.861633	0.293159	2.93913	0.00329133	0.00928394
AK125237	8.05971	-0.148562	0.494718	-0.300296	0.763951	0.837201
AK125257	14.8756	1.60718	0.522878	3.07372	0.00211406	0.00629899
AK125288	2.62651	1.42397	0.795511	1.79001	0.0734524	0.134477
AK125301	354.923	1.22911	0.338402	3.63211	0.000281113	0.0010483
AK125311	1.15939	-0.0364516	0.860498	-0.0423611	0.966211	0.97814
AK125333	510.607	-0.197992	0.495878	-0.399276	0.68969	0.780941
AK125397	2.6952	0.528207	0.622582	0.848414	0.396207	0.520848
AK125412	1124.71	0.285345	0.110367	2.58543	0.00972585	0.0237849
AK125429	28.5985	0.684175	0.412978	1.65669	0.0975831	0.170261
AK125437	147.862	-0.272749	0.374164	-0.728956	0.466028	0.588009
AK125463	245.669	-0.279801	0.143896	-1.94447	0.0518389	0.100533
AK125489	46.7666	-1.68236	0.256138	-6.56819	5.093e-11	7.29997e-10
AK125500	1391.28	-0.255799	0.153442	-1.66707	0.0955008	0.16728
AK125516	122.928	0.734824	0.268146	2.74038	0.00613675	0.0159502
AK125532	38.1672	-1.76043	0.51511	-3.41758	0.000631798	0.00216802
AK125558	179.675	0.762809	0.257114	2.96681	0.00300905	0.00858029
AK125594	2.9245	-1.76353	0.731499	-2.41084	0.0159159	0.0363776
AK125598	790.572	0.33671	0.161143	2.08952	0.0366611	0.0747086
AK125599	1.53301	-1.66712	0.749959	-2.22295	0.0262193	0.0559705
AK125676	15.357	0.694442	0.352582	1.96959	0.0488858	0.0956415
AK125684	15.6282	0.174927	0.295251	0.592468	0.553537	0.667024
AK125686	22.3516	0.200631	0.289881	0.692113	0.488867	0.608766
AK125699	3608.6	0.165906	0.152695	1.08652	0.277248	0.395628
AK125701	56.5685	-0.477132	0.225192	-2.11878	0.034109	0.0701688
AK125726	252.145	0.568413	0.162887	3.48962	0.000483705	0.00170345
AK125727	2706.72	0.806021	0.182896	4.40699	1.04818e-05	5.50068e-05
AK125749	23.1834	-0.203376	0.485286	-0.419085	0.675154	0.768701
AK125759	130.534	-0.0652687	0.175216	-0.372505	0.709517	0.795814
AK125769	9.0099	0.49285	0.674432	0.730764	0.464924	0.587092
AK125818	2079.93	-0.0439974	0.209658	-0.209853	0.833782	0.888394
AK125821	68.0039	2.12916	0.260505	8.17323	3.00251e-16	9.71474e-15
AK125849	51.8221	1.94917	0.628684	3.1004	0.00193257	0.00581799
AK125858	5.58194	-1.26231	0.508894	-2.48049	0.0131202	0.0307884
AK125860	275.132	-0.153782	0.208823	-0.736422	0.461474	0.58388
AK125871	39.7723	0.44347	0.293788	1.50949	0.131174	0.217023
AK125955	3.63095	1.31471	0.60801	2.16232	0.0305937	0.0640043
AK125960	54.6698	0.00853821	0.679619	0.0125632	0.989976	0.992992
AK125994	5.2083	0.829454	0.526307	1.57599	0.115028	0.194977
AK126075	2.80154	0.471522	0.57894	0.814458	0.415383	0.539818
AK126080	33.8411	1.46188	0.511082	2.86036	0.00423162	0.0115632
AK126180	264.764	0.00362069	0.206703	0.0175164	0.986025	0.990701
AK126209	1188.06	0.853264	0.183394	4.65262	3.27748e-06	1.90641e-05
AK126213	38.7838	-1.98327	0.479054	-4.13996	3.47362e-05	0.00016132
AK126225	1036.46	-0.0736225	0.144638	-0.509011	0.610744	0.715898
AK126253	13.7634	-1.55354	0.401518	-3.86918	0.000109203	0.000450639
AK126266	198.088	-0.194832	0.296464	-0.657186	0.511061	0.629105
AK126278	138.774	-0.159279	0.235681	-0.675828	0.49915	0.618392
AK126286	187.287	1.68145	0.464898	3.61681	0.000298258	0.00110552
AK126293	22.2632	0.0660111	0.401095	0.164577	0.869277	0.913458
AK126307	40.7995	1.24973	0.360267	3.46889	0.000522614	0.0018278
AK126318	2190.26	-0.15834	0.359115	-0.440917	0.659273	0.756164
AK126334	0.260414	0.533836	0.93241	0.572534	0.56696	0.6784
AK126351	912.011	1.53285	0.372883	4.1108	3.94291e-05	0.000180801
AK126380	159.98	0.425592	0.337733	1.26014	0.207617	0.315064
AK126491	87.9526	1.52601	0.381137	4.00385	6.23198e-05	0.000272734
AK126532	1215.3	0.611954	0.130289	4.69692	2.64119e-06	1.56492e-05
AK126539	10.6207	-1.04147	0.355109	-2.93282	0.00335902	0.00944561
AK126616	122.432	2.30955	0.568267	4.0642	4.81974e-05	0.00021634
AK126635	228.667	0.00481936	0.425544	0.0113252	0.990964	0.993744
AK126693	3095.74	0.682429	0.231674	2.94564	0.00322285	0.00911897
AK126717	59.0648	0.743069	0.258574	2.87372	0.00405674	0.0111441
AK126744	50.5962	1.40553	0.509002	2.76135	0.00575637	0.0150833
AK126852	127.615	2.78655	0.58444	4.76789	1.86166e-06	1.14333e-05
AK127026	1162.05	-0.0603196	0.147612	-0.408637	0.682806	0.775745
AK127048	20.2294	1.77895	0.510573	3.48423	0.000493554	0.0017349
AK127087	1183.37	-0.278407	0.148508	-1.87469	0.0608356	0.114891
AK127120	8.35847	0.575966	0.440125	1.30864	0.190656	0.294471
AK127124	169.846	0.145891	0.379551	0.384378	0.700698	0.788983
AK127179	411.001	0.449568	0.182723	2.46038	0.0138788	0.0323443
AK127183	17.3455	-1.3878	0.331043	-4.19222	2.76238e-05	0.000131457
AK127190	135.673	0.964087	0.232657	4.14382	3.41573e-05	0.000158855
AK127191	40.0605	1.73667	0.614596	2.82571	0.00471763	0.012698
AK127224	503.752	0.0302522	0.338333	0.0894156	0.928752	0.954215
AK127270	4.78714	1.3429	0.681356	1.97093	0.0487324	0.095405
AK127292	69.5659	1.54407	0.659165	2.34246	0.0191571	0.0427147
AK127309	904.393	1.94515	0.267856	7.26194	3.81583e-13	7.54084e-12
AK127339	173.168	-2.40239	0.257616	-9.3255	1.10466e-20	6.06347e-19
AK127378	59.7569	0.0197501	0.406195	0.0486221	0.96122	0.974903
AK127380	27.6457	-0.541865	0.434384	-1.24743	0.212239	0.320422
AK127400	8.85547	0.578612	0.399551	1.44815	0.147574	0.239298
AK127443	8987.12	0.0528045	0.23827	0.221616	0.824613	0.881688
AK127460	124.182	1.38573	0.670151	2.06779	0.0386602	0.078275
AK127472	21.6677	1.93376	0.705121	2.74245	0.00609831	0.0158706
AK127555	2817.49	1.46176	0.290876	5.02539	5.02413e-07	3.42403e-06
AK127557	1.00273	-3.57725	0.824559	-4.33838	1.43538e-05	7.2977e-05
AK127609	270.357	0.2484	0.256651	0.967853	0.333118	0.4561
AK127697	0.245852	-0.488969	0.938194	-0.521181	0.602241	0.708824
AK127787	51.7436	-0.546832	0.335134	-1.63168	0.102746	0.177634
AK127846	14.0926	2.6224	0.814712	3.2188	0.00128727	0.00407511
AK127888	1.43844	0.757072	0.795582	0.951595	0.341302	0.464895
AK127889	658.961	0.591991	0.154606	3.82903	0.000128648	0.000522308
AK127919	56.0883	0.482192	0.287771	1.67561	0.0938146	0.16483
AK127963	18.6933	0.120236	0.249297	0.482301	0.629592	0.73127
AK127966	13.9921	0.474959	0.678161	0.700363	0.4837	0.603828
AK127969	0.969186	-0.0391065	0.920714	-0.0424741	0.966121	0.978087
AK127974	2.08183	-1.68068	0.630569	-2.66533	0.00769121	0.0194226
AK128013	8.24481	-1.35664	0.329997	-4.11105	3.93865e-05	0.000180661
AK128037	50.0379	0.977997	0.480894	2.03371	0.041981	0.0839112
AK128059	29.2306	-0.394638	0.455062	-0.867217	0.385823	0.511216
AK128153	169.682	1.11664	0.259441	4.30401	1.67735e-05	8.40173e-05
AK128161	2.60306	0.554748	0.507152	1.09385	0.274021	0.391976
AK128202	3.35054	-1.61289	0.610822	-2.64053	0.00827775	0.0207057
AK128216	13.251	-2.14162	0.437392	-4.89635	9.76345e-07	6.31182e-06
AK128252	1606.97	0.193867	0.13119	1.47775	0.139474	0.228478
AK128346	838.259	0.0231051	0.288767	0.0800129	0.936227	0.959039
AK128361	447.91	0.303655	0.176033	1.72498	0.0845304	0.15104
AK128400	78.2527	-1.32171	0.310818	-4.25238	2.11514e-05	0.000103472
AK128414	38.5612	-0.697424	0.427441	-1.63163	0.102758	0.177634
AK128439	799.278	-0.0217612	0.126895	-0.17149	0.863839	0.909881
AK128486	11.0172	-1.21633	0.613557	-1.98243	0.0474311	0.0931961
AK128525	350.284	-4.81092	0.479698	-10.0291	1.13602e-23	8.92654e-22
AK128534	11.667	2.18189	0.547809	3.98295	6.80664e-05	0.000294847
AK128559	242.806	0.0882987	0.128679	0.686194	0.492591	0.612268
AK128563	1481.29	1.25893	0.349913	3.59785	0.00032086	0.00117952
AK128569	62.0946	0.402388	0.349299	1.15199	0.249327	0.364472
AK128593	2245.26	-0.649503	0.191759	-3.38708	0.000706415	0.00239201
AK128619	556.791	0.689394	0.329406	2.09284	0.0363636	0.0741883
AK128652	7.1378	-4.33666	0.612226	-7.08343	1.4063e-12	2.56417e-11
AK128656	223.506	0.175777	0.251179	0.699808	0.484047	0.604132
AK128673	3.84043	-1.30091	0.564679	-2.30381	0.0212332	0.0466622
AK128697	52.9349	-0.342275	0.33028	-1.03632	0.300053	0.420714
AK128707	8.81097	-0.813203	0.569443	-1.42807	0.153272	0.246644
AK128708	655.825	1.07913	0.499586	2.16004	0.0307693	0.0643105
AK128734	167.426	-0.101019	0.218555	-0.462211	0.64393	0.743865
AK128777	498.68	0.693774	0.398026	1.74304	0.0813273	0.146307
AK128833	12.526	0.839314	0.727765	1.15328	0.248797	0.363899
AK128837	10.8679	-0.677516	0.680299	-0.99591	0.319294	0.441599
AK128880	7.24513	1.73417	0.407463	4.25601	2.08112e-05	0.00010194
AK129567	11.445	-1.56604	0.589906	-2.65473	0.00793725	0.0199751
AK129672	308.968	1.12395	0.191711	5.86276	4.55237e-09	4.64958e-08
AK129879	2188.85	1.83488	0.164808	11.1335	8.62079e-29	1.18545e-26
AK129926	38.1443	1.49705	0.450288	3.32465	0.000885305	0.00291808
AK130076	42.0728	0.714641	0.518972	1.37703	0.168502	0.266363
AK130294	1525.14	0.119739	0.149499	0.800936	0.423169	0.547473
AK130329	566.843	0.870353	0.217249	4.00625	6.16902e-05	0.00027051
AK130400	6.74625	0.926874	0.529438	1.75068	0.0800019	0.144346
AK130481	82.8571	-0.140221	0.177771	-0.788775	0.430244	0.554279
AK130486	277.134	0.110634	0.177993	0.621563	0.53423	0.649534
AK130759	255.369	0.177577	0.387641	0.458096	0.646884	0.746135
AK130765	16.2748	-1.54345	0.442606	-3.4872	0.000488109	0.00171759
AK130824	197.085	0.684837	0.148847	4.60094	4.20585e-06	2.39059e-05
AK130852	0.53699	0.506807	0.819354	0.618545	0.536216	0.65134
AK130904	101.815	2.58958	0.592215	4.3727	1.22718e-05	6.35044e-05
AK130911	5.57791	-0.355161	0.60918	-0.583015	0.559883	0.672461
AK131020	12.6844	-0.174211	0.260968	-0.667555	0.504417	0.62319
AK131021	0.178824	-0.323489	0.888298	-0.364167	0.715733	0.800604
AK131224	1.71553	-0.447345	0.644408	-0.694196	0.487559	0.607568
AK131325	0.349571	-0.968353	0.938774	-1.03151	0.302303	0.423102
AK131347	0.377754	-0.733642	0.909928	-0.806264	0.420091	0.544559
AK131516	68.186	1.20409	0.682419	1.76444	0.0776574	0.140808
AK131520	8.12764	-2.86464	0.380091	-7.53673	4.81884e-14	1.10153e-12
AK131521	341.013	0.930114	0.371003	2.50703	0.0121752	0.0288839
AK172755	3.07574	2.3922	0.832989	2.87183	0.00408108	0.0112028
AK2	11273	-0.727591	0.156197	-4.65816	3.19045e-06	1.85865e-05
AK225487	2.98338	0.295533	0.590008	0.500897	0.616444	0.720563
AK289390	144.75	-0.274421	0.386616	-0.709803	0.477826	0.598487
AK291164	9.01049	0.203818	0.934739	0.218048	0.827392	0.883582
AK291611	4.54177	-1.62333	0.59699	-2.71919	0.00654422	0.0168797
AK291701	49.4305	0.137988	0.218705	0.630933	0.528085	0.643995
AK293020	22.5384	5.06483	0.680887	7.43857	1.01778e-13	2.21163e-12
AK293147	6720.01	-0.657063	0.223775	-2.93626	0.00332194	0.00935629
AK294004	617.986	-0.283406	0.219496	-1.29117	0.196645	0.301781
AK294743	173.448	-0.226255	0.231096	-0.979055	0.327553	0.450396
AK294819	141.726	-0.209244	0.267982	-0.780814	0.434912	0.558707
AK294973	2.75318	-0.295035	0.565167	-0.522032	0.601648	0.708286
AK295617	191.702	-0.826748	0.272951	-3.02892	0.00245428	0.00717981
AK295707	171.609	1.25532	0.378572	3.31594	0.000913355	0.00300042
AK296065	713.433	-0.442645	0.264288	-1.67486	0.0939618	0.165044
AK296146	213.394	-0.950503	0.218279	-4.35453	1.3335e-05	6.82044e-05
AK296148	42.7218	-0.306849	0.590259	-0.519856	0.603164	0.70969
AK296276	42.6191	2.73527	0.539324	5.07167	3.94344e-07	2.73482e-06
AK296947	107.742	-1.75558	0.170842	-10.2761	9.0349e-25	7.84669e-23
AK296966	86.7949	0.94269	0.490397	1.9223	0.054568	0.104962
AK297461	4.46915	1.03597	0.930219	1.11369	0.265413	0.382565
AK297683	15.3851	0.122299	0.447876	0.273064	0.784804	0.851955
AK297919	684.585	-1.01131	0.142347	-7.10453	1.20733e-12	2.22287e-11
AK298056	125602	0.0484739	0.558849	0.0867388	0.930879	0.955563
AK298119	60.8645	2.23418	0.411797	5.42544	5.7811e-08	4.75047e-07
AK298300	45.0482	-0.549037	0.247251	-2.22056	0.0263805	0.0562872
AK298596	44.832	0.24355	0.29548	0.824252	0.409796	0.534488
AK299432	140.283	0.864126	0.287872	3.00177	0.00268414	0.00777046
AK299452	43.1619	0.25519	0.199304	1.2804	0.200403	0.306181
AK299501	149.076	-0.723354	0.155166	-4.66181	3.13443e-06	1.82804e-05
AK3	15287.9	0.043525	0.162177	0.26838	0.788407	0.854355
AK300121	4.99112	-1.81101	0.565419	-3.20294	0.0013603	0.00427199
AK300387	76.1153	0.0973193	0.443637	0.219367	0.826364	0.882869
AK300656	112.325	0.281926	0.240904	1.17028	0.241887	0.355535
AK300962	0	NA	NA	NA	NA	NA
AK301093	42.5885	-1.10335	0.350887	-3.14445	0.00166398	0.0051102
AK301549	33.5902	1.17982	0.526685	2.24008	0.0250857	0.0539139
AK301679	2.87295	-0.631569	0.805027	-0.784532	0.432728	0.556672
AK301968	31.4081	-0.771123	0.211647	-3.64344	0.000269023	0.00100805
AK302092	149.079	-0.224314	0.219889	-1.02012	0.307669	0.428817
AK302238	28.5776	1.1227	0.410556	2.73459	0.00624579	0.0161906
AK302306	2.83245	-0.798291	0.789663	-1.01093	0.312052	0.433598
AK302451	4.88654	0.0918992	0.770387	0.11929	0.905046	0.938679
AK302511	1160.38	-0.539457	0.354577	-1.52141	0.128157	0.212846
AK302514	593.794	0.404949	0.209011	1.93746	0.0526897	0.101883
AK302545	1.45113	-0.55335	0.882234	-0.627214	0.530519	0.646187
AK302694	2.46432	-0.521442	0.438589	-1.18891	0.234476	0.346854
AK302879	0.496159	-2.53339	0.894232	-2.83304	0.0046108	0.0124562
AK303207	14.1076	-0.481773	0.296175	-1.62665	0.103811	0.179162
AK303572	4495.15	-0.214264	0.192097	-1.11539	0.264681	0.381781
AK303607	2464.11	-0.239213	0.19585	-1.22141	0.22193	0.33192
AK304483	13.9293	-1.10886	0.453552	-2.44484	0.0144915	0.0335552
AK304759	27.7507	-0.655647	0.272002	-2.41045	0.0159328	0.0364048
AK304826	7636.45	0.905824	0.427949	2.11666	0.0342887	0.0704979
AK307134	20.1302	-0.585015	0.393515	-1.48664	0.13711	0.225121
AK307154	48.0497	0.823106	0.323944	2.54089	0.0110572	0.0265827
AK307172	117.66	-0.96547	0.226031	-4.2714	1.9425e-05	9.58616e-05
AK307192	19.9077	-3.62291	0.508325	-7.12716	1.02463e-12	1.8984e-11
AK307207	340.09	3.06836	0.597211	5.13781	2.77959e-07	1.99312e-06
AK307233	312.964	-0.182849	0.178471	-1.02453	0.305584	0.426519
AK307246	28.1389	-1.39917	0.351175	-3.98426	6.76907e-05	0.000293508
AK307275	1266.68	1.8968	0.377143	5.02939	4.92036e-07	3.35764e-06
AK307870	4227.88	1.08938	0.297669	3.6597	0.000252513	0.000953226
AK308309	181.785	0.681599	0.315282	2.16187	0.0306283	0.0640565
AK308439	177.874	0.885074	0.23393	3.7835	0.000154639	0.000614971
AK308544	92.7576	0.260959	0.205561	1.2695	0.204264	0.310853
AK308561	368.426	-0.52116	0.194327	-2.68188	0.00732104	0.0186102
AK308605	2167.97	-0.528124	0.425989	-1.23976	0.215065	0.323762
AK308652	10.939	0.397789	0.463645	0.85796	0.390915	0.516046
AK308704	225.516	2.07421	0.275987	7.51558	5.66585e-14	1.28624e-12
AK308867	217.818	0.564819	0.385594	1.4648	0.142975	0.232999
AK308944	47.2942	-0.97292	0.349187	-2.78625	0.00533224	0.0140965
AK308965	307.222	-1.88455	0.283936	-6.63721	3.19673e-11	4.73891e-10
AK309024	285.2	0.0039113	0.305993	0.0127823	0.989801	0.992992
AK309109	36.4806	1.25828	0.221303	5.68577	1.30228e-08	1.21408e-07
AK309215	567.407	2.08046	0.618486	3.3638	0.000768781	0.00257679
AK309218	10.7273	1.29846	0.484447	2.68029	0.00735585	0.0186811
AK309255	4150.21	1.11041	0.298961	3.71423	0.000203823	0.000784793
AK309286	236.167	0.535017	0.190847	2.80339	0.0050569	0.013463
AK309441	108.988	-1.41242	0.400472	-3.5269	0.000420462	0.00150359
AK309476	246.498	0.447298	0.134346	3.32945	0.000870184	0.0028747
AK309533	2505.78	-3.1811	0.27555	-11.5446	7.86468e-31	1.23597e-28
AK309717	9.32269	2.42829	0.601937	4.03412	5.48062e-05	0.000243151
AK309744	1.14976	-1.29491	0.73733	-1.75622	0.0790516	0.142895
AK309896	106.915	1.80505	0.459677	3.92678	8.60923e-05	0.000364323
AK309922	42.6791	1.19418	0.418171	2.85571	0.00429401	0.0117118
AK309988	3.10601	-1.14303	0.537159	-2.12792	0.0333434	0.0687921
AK310013	12.8	0.806654	0.452861	1.78124	0.0748734	0.136633
AK310030	55.8649	-0.122875	0.224842	-0.546496	0.584725	0.693808
AK310041	90.063	0.258304	0.209617	1.23227	0.217848	0.326977
AK310046	462.099	-0.983363	0.196134	-5.01373	5.33862e-07	3.62061e-06
AK310094	1370.72	-2.66455	0.29	-9.1881	3.99828e-20	2.078e-18
AK310146	71.6884	0.679841	0.243462	2.7924	0.0052319	0.013859
AK310226	829.188	0.022164	0.141575	0.156553	0.875597	0.9182
AK310228	9089.37	1.52815	0.426822	3.58031	0.00034319	0.0012522
AK310237	143.894	-0.025127	0.225826	-0.111267	0.911404	0.942571
AK310239	175.586	-0.266973	0.176402	-1.51344	0.130169	0.215603
AK310350	21.1097	-0.664018	0.572388	-1.16008	0.246015	0.360489
AK310441	3.93307	0.261753	0.459176	0.570049	0.568645	0.679735
AK310471	1.23083	-0.22344	0.768636	-0.290697	0.771283	0.842578
AK310472	4689.35	1.10443	0.251763	4.38677	1.15046e-05	5.98627e-05
AK310493	36.9023	0.287389	0.2821	1.01875	0.308322	0.429546
AK310497	125.545	0.0630758	0.14034	0.449451	0.653106	0.750885
AK310526	45.1905	0.0560978	0.372873	0.150447	0.880412	0.921236
AK310634	4019.86	2.00423	0.441332	4.54132	5.59019e-06	3.09937e-05
AK310665	887.032	1.14132	0.342475	3.33255	0.000860545	0.00284606
AK310751	540.492	-0.365638	0.237915	-1.53684	0.124332	0.207733
AK310794	67.6026	-0.691611	0.205996	-3.3574	0.000786803	0.00263052
AK310876	39.2864	0.179504	0.586939	0.305831	0.759733	0.834345
AK311005	881.299	0.232094	0.19903	1.16613	0.243563	0.357372
AK311106	26.8897	0.666018	0.328942	2.02473	0.0428955	0.0854738
AK311108	85.5179	0.665948	0.253803	2.62388	0.00869351	0.0215842
AK311113	147.516	-0.935432	0.280675	-3.33279	0.000859792	0.00284464
AK311120	126.954	0.441277	0.278001	1.58732	0.112439	0.191363
AK311131	238.339	0.360018	0.193788	1.8578	0.063198	0.11864
AK311167	384.455	0.0360788	0.170774	0.211266	0.832679	0.887542
AK311181	131.296	-0.0156575	0.137323	-0.114019	0.909223	0.941384
AK311212	251.037	3.31375	0.522261	6.345	2.22426e-10	2.87585e-09
AK311213	415.406	-0.056864	0.203744	-0.279095	0.780172	0.848839
AK311257	383.935	-1.11703	0.295467	-3.78056	0.000156477	0.000621435
AK311282	18.7079	-0.989612	0.411527	-2.40473	0.0161844	0.0368903
AK311291	1.62969	0.19101	0.733684	0.260344	0.794598	0.859302
AK311342	23.5969	1.29355	0.453469	2.85257	0.00433671	0.0118112
AK311356	52.017	-0.214594	0.253895	-0.84521	0.397993	0.522624
AK311374	1426.23	1.20248	0.213965	5.61997	1.90986e-08	1.72922e-07
AK311380	93.4497	-1.98229	0.361001	-5.49108	3.99484e-08	3.38484e-07
AK311383	4.92319	-0.692652	0.918318	-0.754262	0.450692	0.573233
AK311398	111.245	0.260259	0.185069	1.40629	0.159639	0.254779
AK311400	18.5251	-0.613158	0.60351	-1.01599	0.309636	0.430876
AK311445	6.07808	-1.25128	0.589442	-2.12282	0.0337691	0.0695671
AK311458	63.3307	1.69626	0.284363	5.96511	2.44468e-09	2.6291e-08
AK311497	49.6915	0.448429	0.403196	1.11218	0.266059	0.38322
AK311558	9.5602	-0.200759	0.433765	-0.462828	0.643487	0.743452
AK311573	30.4381	-0.37215	0.29107	-1.27856	0.201052	0.306979
AK311578	49.7847	0.843603	0.317919	2.65351	0.00796589	0.0200358
AK311660	42.4792	0.450991	0.366491	1.23056	0.218486	0.327693
AK313893	33.6888	-0.0239477	0.339935	-0.070448	0.943837	0.964439
AK316321	731.019	-1.27997	0.388919	-3.29109	0.000998015	0.00324782
AK4	14229.7	0.535793	0.18925	2.83114	0.0046382	0.0125238
AK5	17244.9	1.71731	0.452526	3.79495	0.000147672	0.000590287
AK7	216.491	-0.148369	0.486873	-0.304738	0.760565	0.834899
AK8	467.127	-0.446601	0.254205	-1.75685	0.0789426	0.142737
AKAP1	14717	0.435496	0.13098	3.3249	0.000884488	0.00291612
AKAP10	2594.66	-0.407857	0.144654	-2.81954	0.00480928	0.0129105
AKAP11	7589.85	1.1345	0.196881	5.76237	8.29399e-09	8.02705e-08
AKAP12	42863.7	-0.137074	0.275586	-0.497393	0.618912	0.722528
AKAP13	8308.75	-1.08764	0.279227	-3.89519	9.81235e-05	0.000409008
AKAP14	75.0071	1.51472	0.429566	3.52616	0.000421631	0.00150675
AKAP17A	9252.86	-0.901792	0.156066	-5.77827	7.54725e-09	7.38282e-08
AKAP2	9966.38	-1.68593	0.250935	-6.71859	1.83497e-11	2.82154e-10
AKAP3	104.625	-0.297295	0.313317	-0.948864	0.34269	0.466256
AKAP4	5.31853	-0.554737	0.938841	-0.590874	0.554605	0.667762
AKAP5	1831.78	1.16647	0.480941	2.42538	0.0152923	0.0351574
AKAP6	7078.31	0.165122	0.225288	0.732937	0.463597	0.585992
AKAP7	2240.82	1.06552	0.168671	6.31717	2.66401e-10	3.39455e-09
AKAP8	3551.66	-0.131041	0.146458	-0.894735	0.370929	0.495886
AKAP8L	15759.9	-0.586107	0.207425	-2.82564	0.00471864	0.0126995
AKAP9	14377.7	0.933479	0.287332	3.24879	0.00115898	0.00370993
AKD1	957.975	0.313008	0.185245	1.6897	0.0910854	0.160719
AKIP1	4635.35	-0.69354	0.103977	-6.67014	2.55553e-11	3.84013e-10
AKIRIN1	10136.2	-0.153515	0.151516	-1.0132	0.310967	0.43234
AKIRIN2	2146.18	-0.358675	0.11873	-3.02094	0.00251994	0.00735236
AKIRIN2-AS1	123.887	-1.19627	0.185789	-6.43889	1.20349e-10	1.6253e-09
AKNA	8073.41	-0.893949	0.290411	-3.07822	0.00208238	0.00621724
AKNAD1	83.3604	-0.174343	0.263096	-0.662658	0.507549	0.625774
AKR1A1	8105.03	-0.154393	0.112261	-1.3753	0.169039	0.267035
AKR1B1	4054.89	-0.0453701	0.110069	-0.412198	0.680194	0.773504
AKR1B10	3.60837	-2.2229	0.647178	-3.43475	0.000593099	0.00204746
AKR1B15	2.52076	-2.22083	0.629157	-3.52985	0.000415795	0.00148891
AKR1C1	2059.43	0.62113	0.275412	2.25528	0.024116	0.0520741
AKR1C2	1972.18	0.336702	0.283963	1.18572	0.235732	0.348288
AKR1C3	3518.16	0.487173	0.326623	1.49154	0.135819	0.223281
AKR1C4	9.66674	0.531216	0.400826	1.3253	0.185071	0.287612
AKR1CL1	0.334742	-0.797954	0.936434	-0.852119	0.394148	0.518836
AKR1D1	2.02488	-1.43452	0.938442	-1.52862	0.126359	0.210335
AKR1E2	320.939	0.00385405	0.215914	0.01785	0.985759	0.990523
AKR7A2	2030.72	0.581137	0.162518	3.57583	0.000349114	0.00127153
AKR7A2P1	17.8705	0.250888	0.445913	0.56264	0.57368	0.683982
AKR7A3	275.704	1.04844	0.190567	5.50166	3.76223e-08	3.20946e-07
AKR7L	573.039	0.520729	0.204971	2.5405	0.0110695	0.0266075
AKT1	28127	-0.175902	0.110885	-1.58635	0.112659	0.191651
AKT1S1	4739.87	0.223392	0.141247	1.58157	0.113748	0.19318
AKT2	26794.7	0.306148	0.24211	1.2645	0.206052	0.312941
AKT3	8020.92	0.55115	0.200566	2.74798	0.00599636	0.01563
AKTIP	10858.1	0.77406	0.110192	7.02465	2.14602e-12	3.81543e-11
AL049415	386.838	-0.0571872	0.323673	-0.176682	0.859758	0.907284
AL049935	7462.17	1.06042	0.262071	4.04632	5.20288e-05	0.000231764
AL049948	1700.87	-0.0516692	0.11704	-0.441466	0.658876	0.755872
AL050000	1149.18	1.9397	0.134582	14.4127	4.30425e-47	2.22825e-44
AL050085	21.1304	0.66492	0.391205	1.69967	0.0891927	0.157918
AL050132	36.1842	0.502007	0.30093	1.66819	0.0952787	0.166969
AL050141	0.522472	0.410952	0.901367	0.455921	0.648447	0.747382
AL080192	2133.19	1.30845	0.253475	5.16205	2.44257e-07	1.7706e-06
AL109706	9.79331	-0.606982	0.471215	-1.28812	0.197703	0.302841
AL109718	465.146	-0.183723	0.332068	-0.553271	0.580078	0.689688
AL109792	802.928	3.26006	0.524919	6.21059	5.27863e-10	6.37249e-09
AL110171	1188.2	-0.143455	0.328367	-0.436875	0.662202	0.758534
AL110181	260.386	0.120508	0.153706	0.784019	0.433029	0.556902
AL117485	519.4	0.820129	0.244459	3.35487	0.000794009	0.00265293
AL122050	23173.2	0.893962	0.489226	1.8273	0.067655	0.125605
AL133111	4628.42	0.504191	0.217973	2.31309	0.0207177	0.0457204
AL133568	31.172	0.541794	0.225156	2.40631	0.0161148	0.0367697
AL137445	189.014	-0.264624	0.207396	-1.27594	0.201978	0.308137
AL137522	210.078	-0.719342	0.242042	-2.97196	0.00295901	0.00845861
AL137535	190.266	0.650528	0.417551	1.55796	0.119242	0.200678
AL137551	1417.82	1.13243	0.22017	5.14345	2.69741e-07	1.93999e-06
AL137655	1277.59	-0.195832	0.237538	-0.824424	0.409699	0.53443
AL137752	411.869	-0.596497	0.126747	-4.70619	2.52388e-06	1.50046e-05
AL157440	1798.84	-0.705412	0.398776	-1.76894	0.0769038	0.139682
AL355711	825.413	1.32185	0.224025	5.90047	3.62462e-09	3.78399e-08
AL357213	1004.43	0.265401	0.20101	1.32033	0.186724	0.289771
AL360260	1337.1	1.70532	0.247877	6.87972	5.99721e-12	9.98981e-11
AL389983	257.923	0.0256639	0.163482	0.156983	0.875258	0.917954
AL390170	3329.1	2.22132	0.281004	7.90494	2.6806e-15	7.67606e-14
AL831889	6474.18	0.396693	0.227193	1.74606	0.0808004	0.145528
AL831948	831.617	0.380689	0.312062	1.21992	0.222497	0.332597
AL831977	3522.41	2.19186	0.199868	10.9665	5.53592e-28	6.82988e-26
AL832007	25.1075	-1.19204	0.288791	-4.12771	3.66386e-05	0.000169321
AL832096	1.27173	2.70694	0.896088	3.02084	0.00252072	0.00735302
AL832163	9.17107	0.342894	0.478233	0.717003	0.473372	0.594773
AL832184	29.1196	-0.29559	0.319774	-0.92437	0.355293	0.479776
AL832212	6534.71	-0.0792019	0.0901256	-0.878795	0.379512	0.504707
AL832252	159.502	0.986304	0.268141	3.6783	0.000234792	0.000892326
AL832262	72.1746	-0.302146	0.182368	-1.6568	0.0975608	0.170254
AL832378	36.1398	-0.252421	0.686383	-0.367755	0.713056	0.79844
AL832384	3312.59	2.28777	0.201517	11.3527	7.18775e-30	1.07215e-27
AL832439	901.022	1.6795	0.202551	8.29173	1.11612e-16	3.83697e-15
AL832447	2.16751	-0.401774	0.720917	-0.557309	0.577316	0.687116
AL832593	725.306	0.0501427	0.194886	0.257292	0.796953	0.861113
AL832615	97.6144	1.53347	0.395778	3.87457	0.000106814	0.000441903
AL832737	10.0474	0.339253	0.52128	0.650807	0.515171	0.632572
AL832797	45.6827	0.538055	0.493754	1.08972	0.275835	0.394074
AL832891	1752.09	-2.63068	0.456844	-5.75837	8.49313e-09	8.20774e-08
AL832909	1518.06	0.0147777	0.140567	0.105129	0.916274	0.94549
AL832937	2402.76	-0.398518	0.172291	-2.31305	0.0207198	0.0457204
AL833139	126.538	1.21058	0.29838	4.05718	4.9668e-05	0.00022211
AL833150	167.668	-0.0445339	0.237105	-0.187824	0.851015	0.900921
AL833181	2.18819	0.552872	0.81866	0.675338	0.499461	0.618603
AL833346	149.791	-0.88576	0.330613	-2.67914	0.00738112	0.0187399
AL833455	2062.36	0.422571	0.14062	3.00505	0.00265535	0.00769555
AL833634	134.855	0.544428	0.255229	2.1331	0.0329168	0.0680502
AL953854,2-002	738.516	0.688153	0.341505	2.01506	0.0438987	0.0871832
ALAD	21474.2	1.07126	0.244866	4.37486	1.21512e-05	6.29299e-05
ALAS1	6686.69	-0.995139	0.210029	-4.7381	2.15727e-06	1.30215e-05
ALAS2	227.03	-2.12107	0.494054	-4.2932	1.76113e-05	8.78635e-05
ALB	584.584	0.230586	0.456939	0.504631	0.613818	0.718288
ALCAM	21415.9	0.291039	0.362452	0.802972	0.421991	0.546415
ALDH16A1	2186.71	-0.851044	0.217668	-3.90984	9.23587e-05	0.000388289
ALDH18A1	5497.8	-0.18849	0.0863279	-2.18342	0.029005	0.0611313
ALDH1A1	14300	1.75263	0.405852	4.3184	1.57164e-05	7.9218e-05
ALDH1A2	628.203	-0.00689341	0.338011	-0.020394	0.983729	0.989149
ALDH1A3	1157.92	-0.289686	0.2667	-1.08618	0.277398	0.395813
ALDH1B1	523.138	-0.307318	0.23689	-1.2973	0.194528	0.299227
ALDH1L1	16222.6	0.133084	0.330614	0.402537	0.687289	0.779158
ALDH1L2	1833.8	0.949194	0.290427	3.26828	0.00108205	0.00348861
ALDH2	31357.9	1.08097	0.263576	4.10118	4.11055e-05	0.000187795
ALDH3A1	227.582	-0.956182	0.514674	-1.85784	0.0631917	0.118637
ALDH3A2	12240.2	0.284119	0.150776	1.88438	0.059514	0.112823
ALDH3B1	1043.01	-1.65158	0.360783	-4.57776	4.6998e-06	2.64797e-05
ALDH3B2	15.2683	-0.203705	0.628152	-0.324292	0.745717	0.823956
ALDH4A1	13231.6	0.7688	0.359803	2.13672	0.0326204	0.0675273
ALDH5A1	9905.49	1.83598	0.183479	10.0065	1.42745e-23	1.10655e-21
ALDH6A1	10022.8	1.94783	0.303466	6.41862	1.37512e-10	1.84573e-09
ALDH7A1	14431.7	1.88925	0.306936	6.15518	7.49903e-10	8.827e-09
ALDH8A1	1173.31	0.575894	0.252594	2.27992	0.0226124	0.0492423
ALDH9A1	12668.5	0.448517	0.196889	2.27802	0.0227254	0.0494475
ALDOA	246099	0.0727675	0.182642	0.398417	0.690323	0.781389
ALDOB	73.4038	-0.398232	0.259864	-1.53246	0.125409	0.20911
ALDOC	38995.3	2.40053	0.223102	10.7598	5.32925e-27	5.98735e-25
ALG1	2424.56	0.294475	0.1028	2.86456	0.00417591	0.0114287
ALG10	63.6323	-0.617388	0.267114	-2.31133	0.0208146	0.0458989
ALG10B	429.768	0.457439	0.191257	2.39175	0.0167684	0.0380193
ALG11	1524.87	0.437706	0.138125	3.16891	0.00153012	0.00474324
ALG12	532.621	-0.190679	0.126525	-1.50704	0.131799	0.217908
ALG13	8203.38	-0.0402991	0.102243	-0.394151	0.69347	0.783644
ALG14	332.144	0.426667	0.168559	2.53126	0.0113654	0.0272098
ALG1L	132.919	1.76465	0.302451	5.83449	5.3956e-09	5.43928e-08
ALG1L2	53.2016	0.962573	0.424974	2.26502	0.0235115	0.0509103
ALG2	1765.75	-0.497881	0.130568	-3.81321	0.000137175	0.000553355
ALG3	2332.41	-0.566085	0.118217	-4.78853	1.68003e-06	1.04172e-05
ALG5	1863.18	0.160766	0.171748	0.93606	0.349242	0.473415
ALG6	687.372	0.393573	0.168222	2.33961	0.0193039	0.0429732
ALG8	2039.64	0.183361	0.12693	1.44459	0.148574	0.240565
ALG9	6969.8	-0.53709	0.13013	-4.12733	3.66992e-05	0.000169542
ALK	393.356	-0.174013	0.341714	-0.509235	0.610588	0.715746
ALKBH1	368.338	-0.586901	0.110697	-5.30189	1.14609e-07	8.86065e-07
ALKBH2	1697.15	-0.593985	0.154254	-3.85069	0.000117788	0.000482219
ALKBH3	1564.04	-0.370526	0.124113	-2.98538	0.00283225	0.00814654
ALKBH4	1334.82	0.638777	0.161814	3.94761	7.89352e-05	0.000336788
ALKBH5	4702.88	-0.414829	0.0968921	-4.28135	1.85759e-05	9.2119e-05
ALKBH6	3094.95	0.208682	0.14645	1.42493	0.154176	0.247827
ALKBH7	1436.51	0.175104	0.184127	0.950997	0.341606	0.465178
ALKBH8	1782.38	0.277589	0.165034	1.68202	0.0925654	0.16296
ALLC	47.261	-1.77023	0.497154	-3.56073	0.000369821	0.00133831
ALMS1	4345.35	0.779518	0.302062	2.58066	0.00986116	0.0240712
ALMS1P	54.8424	-1.46648	0.25375	-5.77922	7.50481e-09	7.34404e-08
ALOX12	185.975	-0.604217	0.183481	-3.29309	0.000990945	0.00322641
ALOX12B	66.5534	0.912707	0.328049	2.78223	0.00539867	0.0142579
ALOX12P2	181.933	-0.338332	0.351393	-0.962829	0.335633	0.458973
ALOX15	132.717	0.0301173	0.546347	0.0551249	0.956039	0.971777
ALOX15B	313.196	-0.813717	0.563698	-1.44353	0.14887	0.240925
ALOX5	3436.48	-1.74263	0.450333	-3.86964	0.000108994	0.000449917
ALOX5AP	1061.87	-2.95185	0.46738	-6.31574	2.68863e-10	3.42428e-09
ALOXE3	377.702	-0.65531	0.426218	-1.5375	0.124171	0.207518
ALPI	0.931766	-3.42517	0.938811	-3.64841	0.000263868	0.000991018
ALPK1	2241.47	-1.90186	0.355569	-5.3488	8.85414e-08	6.97604e-07
ALPK2	18.7077	-0.205548	0.546179	-0.376338	0.706666	0.793594
ALPK3	914.906	-1.12427	0.295926	-3.79917	0.000145182	0.00058174
ALPL	5206.58	-0.624745	0.324504	-1.92523	0.0542007	0.104331
ALPP	2.12293	-3.23187	0.678467	-4.76348	1.9028e-06	1.16577e-05
ALPPL2	1.8014	-2.76199	0.809421	-3.4123	0.000644176	0.00220305
ALS2	12685.1	1.55998	0.452458	3.44779	0.000565194	0.00196036
ALS2CL	5377.95	0.0198707	0.335044	0.0593077	0.952707	0.969787
ALS2CR11	102.864	1.1297	0.389374	2.90133	0.0037158	0.0103235
ALS2CR12	283.103	-0.421562	0.35991	-1.1713	0.241479	0.355044
ALS2CR8	3886.57	0.798432	0.215041	3.71293	0.000204874	0.000788496
ALX1	2.32645	-1.17365	0.717362	-1.63606	0.101827	0.176418
ALX3	138.184	-0.472125	0.238838	-1.97676	0.0480691	0.0942743
ALX4	37.3293	-0.656346	0.539349	-1.21692	0.223634	0.333956
ALYREF	880.967	-1.77566	0.141506	-12.5483	4.05969e-36	9.32034e-34
AMACR	2597.11	0.0951991	0.173169	0.549747	0.582493	0.691883
AMBN	42.5792	1.5065	0.898331	1.677	0.0935422	0.164471
AMBP	32.3187	-0.940797	0.529463	-1.77689	0.0755866	0.137744
AMBRA1	9726.68	-0.613258	0.162681	-3.7697	0.000163445	0.000645613
AMD1	24153.1	-0.604143	0.164862	-3.66455	0.000247777	0.000937088
AMDHD1	122.589	-0.251959	0.363791	-0.692592	0.488565	0.608506
AMDHD2	2637.41	-0.402186	0.175016	-2.29799	0.0215623	0.0472515
AMELX	7.57138	-4.4541	0.876111	-5.08394	3.69689e-07	2.57738e-06
AMELY	0.142125	0.323163	0.721142	0.448126	0.654062	0.751623
AMFR	8304.39	0.222463	0.122661	1.81364	0.0697328	0.12874
AMH	352.471	0.765225	0.377694	2.02605	0.04276	0.0852488
AMHR2	6.37762	-0.739791	0.834243	-0.886782	0.375196	0.500148
AMICA1	977.954	1.70288	0.538062	3.16484	0.0015517	0.00480084
AMIGO1	1233.68	1.80775	0.316644	5.7091	1.13575e-08	1.06902e-07
AMIGO2	1417.52	0.141685	0.412611	0.343386	0.731308	0.812626
AMIGO3	347.54	0.0463209	0.211512	0.218999	0.826651	0.883005
AMMECR1	610.046	-0.467385	0.180839	-2.58453	0.00975108	0.02384
AMMECR1L	1985.28	-0.222163	0.114526	-1.93985	0.0523978	0.101451
AMN	37.2998	-1.97417	0.351781	-5.61193	2.00085e-08	1.80788e-07
AMN1	6860.15	1.30862	0.178545	7.32934	2.31296e-13	4.68663e-12
AMOT	6910.52	0.970043	0.32871	2.95106	0.00316685	0.00897791
AMOTL1	3337.57	-0.0455789	0.182789	-0.249353	0.803088	0.865712
AMOTL2	8868.82	0.266082	0.243193	1.09412	0.273903	0.391871
AMPD1	24.7819	-0.544986	0.689343	-0.790587	0.429185	0.553261
AMPD2	36734.5	0.301741	0.238086	1.26736	0.205025	0.311813
AMPD3	8045.87	-0.153463	0.308541	-0.497383	0.618919	0.722528
AMPH	11257.8	1.98451	0.385966	5.14167	2.72314e-07	1.95689e-06
AMT	8028.17	1.26355	0.280619	4.50272	6.7089e-06	3.66498e-05
AMTN	0.328561	-0.144778	0.781267	-0.185312	0.852984	0.902372
AMY1A	1329.71	1.09744	0.240106	4.57064	4.86247e-06	2.72856e-05
AMY1B	1130.11	1.09896	0.252251	4.35663	1.32079e-05	6.7672e-05
AMY1C	201.963	1.08692	0.225828	4.81303	1.4866e-06	9.29525e-06
AMY2A	2130.56	1.03034	0.247134	4.16918	3.05701e-05	0.000144024
AMY2B	16764.8	1.09586	0.223319	4.90713	9.24171e-07	6.00098e-06
AMZ1	968.884	1.26765	0.319083	3.9728	7.10324e-05	0.000306488
AMZ2	25907.4	0.313214	0.126936	2.4675	0.0136062	0.0317762
AMZ2P1	5753.83	0.638615	0.130674	4.88708	1.02342e-06	6.58875e-06
ANAPC1	2420.31	0.249052	0.146421	1.70093	0.0889559	0.157605
ANAPC10	886.163	-0.575932	0.13485	-4.27089	1.94692e-05	9.60079e-05
ANAPC11	15372	0.143947	0.186244	0.772893	0.439585	0.563204
ANAPC13	6623.4	0.106708	0.171714	0.621426	0.534319	0.649588
ANAPC16	16519	0.507613	0.155501	3.26437	0.00109708	0.00353191
ANAPC2	4368.93	-0.189796	0.173615	-1.0932	0.274305	0.392361
ANAPC4	4138.42	0.216646	0.146544	1.47837	0.139309	0.228251
ANAPC5	27992.6	0.83475	0.123246	6.77303	1.26117e-11	1.98317e-10
ANAPC7	3697.19	0.238197	0.122597	1.94292	0.0520259	0.100814
ANG	246.838	-2.0734	0.352416	-5.8834	4.01923e-09	4.14677e-08
ANGEL1	1975.81	-0.17664	0.14036	-1.25848	0.208218	0.315718
ANGEL2	8266.72	0.797789	0.153457	5.19877	2.00615e-07	1.48047e-06
ANGPT1	616.257	-0.0046928	0.345946	-0.0135651	0.989177	0.992535
ANGPT2	2485.18	-2.0325	0.424521	-4.78774	1.68674e-06	1.04538e-05
ANGPT4	18.9302	0.297779	0.496163	0.600163	0.548397	0.662467
ANGPTL1	252.801	-1.33573	0.41017	-3.25654	0.0011278	0.00362418
ANGPTL2	2009.39	-0.578418	0.335885	-1.72207	0.0850568	0.151796
ANGPTL3	5.30762	0.121505	0.57222	0.21234	0.831841	0.886971
ANGPTL4	6854.06	-1.54997	0.509434	-3.04254	0.00234593	0.00689417
ANGPTL5	12.7511	0.263922	0.380231	0.69411	0.487613	0.607577
ANGPTL6	1466.68	-1.37811	0.133555	-10.3187	5.80065e-25	5.13615e-23
ANGPTL7	76.4834	0.730554	0.569898	1.2819	0.199877	0.305514
ANK1	22397.8	1.92799	0.549009	3.51177	0.00044514	0.00158263
ANK2	126058	1.63699	0.176386	9.28073	1.68325e-20	9.06965e-19
ANK3	52226.4	1.60292	0.277645	5.77328	7.77412e-09	7.5711e-08
ANKAR	452.548	0.331561	0.302652	1.09552	0.273289	0.391189
ANKDD1A	4100.15	0.215287	0.158739	1.35623	0.175026	0.274669
ANKFN1	48.863	-1.10682	0.453939	-2.43825	0.0147586	0.0340907
ANKFY1	16946.1	-0.0897087	0.116823	-0.767903	0.442545	0.565897
ANKH	7369.89	1.62423	0.142569	11.3926	4.55181e-30	6.90672e-28
ANKHD1	15551.4	-0.512525	0.183211	-2.79747	0.00515051	0.0136777
ANKHD1-EIF4EBP3	9961.06	-0.336179	0.157162	-2.13905	0.0324312	0.0672042
ANKIB1	6794.33	0.529527	0.179877	2.94382	0.00324186	0.00916594
ANKK1	52.03	0.141502	0.351779	0.402246	0.687503	0.779267
ANKLE1	1099.24	0.983945	0.374944	2.62424	0.00868414	0.0215629
ANKLE2	4806.74	-0.535495	0.104541	-5.12234	3.01767e-07	2.14231e-06
ANKMY1	2407.61	0.0578956	0.207465	0.279062	0.780197	0.848839
ANKMY2	2989.33	0.00965435	0.17761	0.0543571	0.956651	0.972078
ANKRA2	735.8	-0.451083	0.171958	-2.62321	0.00871044	0.021614
ANKRD1	94.8771	0.619754	0.470036	1.31853	0.187328	0.290504
ANKRD10	8314.94	-0.505494	0.121219	-4.17008	3.04491e-05	0.000143634
ANKRD11	22948.7	-0.030865	0.132852	-0.232326	0.816285	0.876115
ANKRD12	12664.4	0.390526	0.321088	1.21626	0.223887	0.334279
ANKRD13A	10473.7	-0.640987	0.145925	-4.39258	1.12015e-05	5.83894e-05
ANKRD13B	7593.22	1.4343	0.225122	6.37124	1.87508e-10	2.44958e-09
ANKRD13C	3618.18	0.243202	0.176178	1.38043	0.167454	0.265024
ANKRD13D	13290.8	0.518448	0.161452	3.21117	0.00132196	0.00416846
ANKRD16	1355.35	0.511019	0.140095	3.64767	0.000264633	0.000993577
ANKRD17	21658	0.164809	0.136356	1.20866	0.226793	0.337571
ANKRD18A	3181.39	0.306793	0.422355	0.726386	0.467602	0.589402
ANKRD18B	323.634	2.25049	0.60004	3.75056	0.000176442	0.000690957
ANKRD18DP	75.5407	0.580011	0.555772	1.04361	0.296664	0.41729
ANKRD19P	2790.78	1.57179	0.276665	5.6812	1.33755e-08	1.24301e-07
ANKRD2	215.068	1.90484	0.307657	6.19143	5.96227e-10	7.14228e-09
ANKRD20A1	262.506	-0.419289	0.347211	-1.20759	0.227204	0.338039
ANKRD20A11P	28.0683	0.642111	0.608279	1.05562	0.291143	0.411213
ANKRD20A2	556.86	-0.383582	0.338437	-1.13339	0.25705	0.373343
ANKRD20A3	757.606	-0.398373	0.343357	-1.16023	0.245956	0.360422
ANKRD20A4	298.815	-0.531176	0.368107	-1.44299	0.149022	0.24104
ANKRD20A5P	152.567	1.26851	0.477845	2.65465	0.00793898	0.0199776
ANKRD20A8P	91.1183	-0.350507	0.364427	-0.961803	0.336149	0.45947
ANKRD20A9P	62.6598	0.34068	0.27614	1.23372	0.217307	0.326468
ANKRD22	94.3396	-2.66697	0.6366	-4.1894	2.79693e-05	0.000132933
ANKRD23	1418.77	0.557367	0.245749	2.26803	0.0233274	0.0505822
ANKRD24	3425.38	0.689985	0.397937	1.7339	0.082935	0.148693
ANKRD26	2516.43	0.766669	0.26131	2.93395	0.00334683	0.00941735
ANKRD26P1	29.3758	-1.81081	0.60079	-3.01405	0.00257785	0.00750143
ANKRD26P3	9.61035	-0.609358	0.60226	-1.01179	0.311641	0.433185
ANKRD27	1857.19	0.153175	0.106344	1.44037	0.149762	0.242074
ANKRD28	17613.7	0.27744	0.228178	1.21589	0.224027	0.334413
ANKRD29	1137.12	0.859432	0.283589	3.03055	0.00244106	0.00714352
ANKRD30A	3.02416	0.0585503	0.935372	0.0625958	0.950088	0.968279
ANKRD30B	565.869	0.930126	0.635472	1.46368	0.143282	0.233414
ANKRD30BL	163.218	0.790535	0.445981	1.77258	0.076299	0.138784
ANKRD30BP2	22.4515	0.499852	0.542291	0.921741	0.356663	0.481103
ANKRD31	31.8231	0.103329	0.294015	0.351441	0.725257	0.808489
ANKRD32	1228.35	0.963476	0.26747	3.60219	0.000315551	0.00116244
ANKRD33	28.3122	-2.07067	0.694736	-2.98051	0.00287766	0.00825736
ANKRD33B	1395.19	-0.12648	0.478293	-0.264441	0.79144	0.856834
ANKRD34A	1920.29	1.50668	0.322909	4.66595	3.07199e-06	1.79638e-05
ANKRD34B	1672.77	0.500954	0.713029	0.702572	0.482322	0.602566
ANKRD34C	295.469	1.56209	0.487297	3.20563	0.00134769	0.00423793
ANKRD35	1229.92	0.752131	0.169825	4.42885	9.47358e-06	5.00844e-05
ANKRD36	6631.38	0.398669	0.360574	1.10565	0.268878	0.386378
ANKRD36B	5362.27	0.244086	0.336802	0.724719	0.468625	0.59041
ANKRD36BP1	69.9883	-0.110801	0.397423	-0.2788	0.780399	0.849023
ANKRD36BP2	532.399	0.888404	0.43708	2.03259	0.042094	0.0841114
ANKRD37	2245.38	-1.68436	0.252949	-6.65889	2.75905e-11	4.11318e-10
ANKRD39	530.406	0.455095	0.162588	2.79906	0.00512509	0.0136198
ANKRD40	12302.1	1.61815	0.355394	4.55311	5.28582e-06	2.94733e-05
ANKRD42	2165.77	-0.217821	0.24742	-0.880371	0.378658	0.503947
ANKRD44	1651.72	-0.393051	0.214424	-1.83305	0.0667947	0.124314
ANKRD45	275.47	-0.535592	0.393169	-1.36224	0.173121	0.272279
ANKRD46	8015.73	0.804698	0.181127	4.44272	8.88271e-06	4.72635e-05
ANKRD49	1524.7	0.029853	0.195695	0.152548	0.878754	0.920121
ANKRD5	329.941	0.0460949	0.283982	0.162316	0.871057	0.914765
ANKRD50	1443.18	0.255085	0.201076	1.2686	0.204584	0.311283
ANKRD52	3877.36	0.0341328	0.181392	0.188172	0.850742	0.900757
ANKRD53	114.179	-0.108363	0.332604	-0.325801	0.744575	0.823141
ANKRD54	3138.38	0.240874	0.134066	1.79668	0.0723857	0.132893
ANKRD55	184.007	0.642325	0.435322	1.47552	0.140073	0.229262
ANKRD6	12695.9	1.51434	0.30259	5.0046	5.59774e-07	3.78662e-06
ANKRD62	3.1446	0.112657	0.790615	0.142493	0.88669	0.925605
ANKRD62P1-PARP4P3	14.5792	1.24674	0.483503	2.57856	0.00992122	0.024191
ANKRD63	42.3113	1.15423	0.697767	1.65417	0.0980931	0.170981
ANKRD65	3225.96	0.0828073	0.200874	0.412235	0.680167	0.773504
ANKRD7	13.9737	0.327381	0.412711	0.793247	0.427634	0.551774
ANKRD9	2035.5	-0.519481	0.304788	-1.7044	0.0883057	0.156627
ANKS1A	6834.87	0.434243	0.150502	2.8853	0.00391036	0.0107869
ANKS1B	53702.1	0.765031	0.245113	3.12113	0.00180157	0.00547166
ANKS3	9887.93	0.114647	0.156822	0.731066	0.464739	0.586914
ANKS4B	30.2225	1.63159	0.777597	2.09824	0.0358836	0.0733849
ANKS6	8648.2	1.66737	0.348692	4.7818	1.7373e-06	1.07344e-05
ANKUB1	20.7251	0.561902	0.867494	0.64773	0.51716	0.63435
ANKZF1	17073.6	0.30873	0.295375	1.04521	0.295925	0.416538
ANLN	27652.6	1.56254	0.50658	3.0845	0.00203897	0.00610421
ANO1	508.073	-1.07625	0.286188	-3.76064	0.000169479	0.000666952
ANO10	4905.9	-0.323539	0.149495	-2.16421	0.0304479	0.0637644
ANO2	219.009	0.561176	0.319712	1.75525	0.079216	0.143114
ANO3	15398.9	0.183399	0.713288	0.257118	0.797087	0.861182
ANO4	3053.92	0.105289	0.29035	0.362629	0.716882	0.801537
ANO5	1760.35	0.90023	0.361699	2.48889	0.0128141	0.0301504
ANO6	3937.48	-1.14056	0.285657	-3.99277	6.53049e-05	0.000284246
ANO7	108.859	0.415068	0.245942	1.68766	0.0914757	0.161332
ANO8	5278.51	0.847421	0.229688	3.68945	0.000224743	0.000858708
ANO9	89.0695	-2.86481	0.39544	-7.24461	4.3367e-13	8.52551e-12
ANP32A	4766.73	-0.255045	0.123765	-2.06072	0.0393297	0.0794053
ANP32A-IT1	18.3338	0.34528	0.478338	0.721833	0.470397	0.591965
ANP32AP1	94.112	-0.771702	0.184106	-4.19163	2.76959e-05	0.000131729
ANP32B	5159.79	-0.214737	0.353084	-0.608173	0.543072	0.657694
ANP32C	23.928	-0.749963	0.284173	-2.63911	0.00831241	0.0207728
ANP32D	0.739646	0.0884544	0.81577	0.108431	0.913654	0.943863
ANP32E	19793.5	-0.0607773	0.189593	-0.320568	0.748538	0.825819
ANPEP	203.74	-0.870895	0.338653	-2.57164	0.0101218	0.0246255
ANTXR1	4119.89	1.4126	0.269899	5.23382	1.66043e-07	1.24259e-06
ANTXR2	659.16	-0.950448	0.312775	-3.03876	0.00237558	0.00697043
ANTXRL	4.96406	1.05367	0.680732	1.54785	0.121659	0.204004
ANXA1	3439.31	-2.4648	0.484519	-5.08711	3.63566e-07	2.54006e-06
ANXA10	2.52974	-1.7809	0.748779	-2.3784	0.0173878	0.0392571
ANXA11	22635.7	-0.384494	0.208863	-1.84089	0.065637	0.122462
ANXA13	83.7327	1.48076	0.730253	2.02774	0.0425871	0.0849362
ANXA2	8851.66	-2.64076	0.417276	-6.32857	2.47436e-10	3.17435e-09
ANXA2P1	49.366	-1.93376	0.429325	-4.50419	6.66259e-06	3.6431e-05
ANXA2P3	7.67943	0.317743	0.524654	0.605625	0.544764	0.658978
ANXA3	640.449	-0.472925	0.347761	-1.35992	0.173857	0.273152
ANXA4	3232.01	-0.95352	0.304375	-3.13271	0.00173199	0.00528954
ANXA5	11000.2	-1.54222	0.285675	-5.39853	6.719e-08	5.44992e-07
ANXA6	20300	0.793179	0.263063	3.01517	0.00256834	0.00747622
ANXA7	18039	-0.015656	0.102316	-0.153016	0.878386	0.919882
ANXA8	74.1864	0.131211	0.404659	0.32425	0.745748	0.823956
ANXA8L1	84.5969	-0.16661	0.533769	-0.312138	0.754935	0.830423
ANXA8L2	124.216	-0.038456	0.513969	-0.0748217	0.940357	0.962037
ANXA9	366.75	0.841528	0.267136	3.15019	0.00163164	0.00502316
AOAH	826.509	-0.638394	0.354895	-1.79882	0.0720466	0.132353
AOC2	383.813	-0.854374	0.25506	-3.3497	0.000808986	0.00269717
AOC3	283.331	-0.633748	0.368068	-1.72182	0.0851019	0.151846
AOC4	15.8515	-1.04453	0.442745	-2.35921	0.0183141	0.041085
AOX1	351.444	0.328151	0.290457	1.12978	0.258571	0.374975
AOX2P	4.5362	0.146527	0.532557	0.275139	0.783209	0.851064
AP1AR	2697.47	-0.0557691	0.180465	-0.309031	0.757298	0.832467
AP1B1	24113.1	-0.0703496	0.117233	-0.600082	0.548452	0.662487
AP1B1P1	0.0871505	-2.29387	0.72885	-3.14724	0.00164819	0.0050682
AP1G1	19036.7	-0.153338	0.130512	-1.1749	0.240037	0.353396
AP1G2	32665.5	1.16699	0.346465	3.36828	0.000756377	0.0025394
AP1M1	7533.86	-0.158475	0.141311	-1.12147	0.262089	0.378743
AP1M2	23.1855	-0.244379	0.534431	-0.45727	0.647477	0.746635
AP1S1	3122.47	-0.0116568	0.322876	-0.036103	0.9712	0.980897
AP1S2	7334.63	0.0327043	0.192556	0.169843	0.865133	0.910858
AP1S3	629.505	-0.390886	0.251453	-1.55451	0.120063	0.201854
AP2A1	20566.4	0.266069	0.183893	1.44687	0.147933	0.239755
AP2A2	18209.1	0.633109	0.230326	2.74875	0.00598239	0.0155982
AP2B1	94985.8	0.484092	0.107666	4.49624	6.91658e-06	3.76985e-05
AP2M1	80746.1	0.234646	0.167659	1.39954	0.16165	0.257489
AP2S1	4856.27	0.0669427	0.200356	0.334119	0.738289	0.818062
AP3B1	1523.22	-0.199368	0.212723	-0.937218	0.348647	0.472874
AP3B2	22347.7	1.35892	0.304896	4.457	8.31142e-06	4.45922e-05
AP3D1	25112.2	0.220104	0.125502	1.75379	0.0794668	0.143518
AP3M1	6823.58	0.0329079	0.105911	0.310714	0.756018	0.831302
AP3M2	9067.24	0.631037	0.159296	3.96141	7.45072e-05	0.00031986
AP3S1	6718.78	0.386795	0.149373	2.58945	0.00961299	0.0235416
AP3S2	9641.86	0.332783	0.0788094	4.22263	2.41468e-05	0.000116592
AP4B1	7865.11	0.281714	0.178185	1.58102	0.113873	0.193355
AP4E1	1788.79	-0.144875	0.187206	-0.773877	0.439004	0.562731
AP4M1	4173.26	0.56786	0.123722	4.58981	4.43641e-06	2.50922e-05
AP4S1	3053.37	1.11322	0.184892	6.02093	1.73415e-09	1.9189e-08
APAF1	7769.11	0.104506	0.128009	0.816395	0.414274	0.538801
APBA1	6739.28	2.16278	0.224197	9.64681	5.07109e-22	3.30585e-20
APBA2	27173	1.31962	0.23945	5.51106	3.56684e-08	3.06285e-07
APBA3	967.582	-0.469962	0.209963	-2.23831	0.0252011	0.0541206
APBB1	74292.9	1.29104	0.192013	6.7237	1.77162e-11	2.73055e-10
APBB1IP	1028.17	-0.765956	0.463576	-1.65228	0.0984779	0.171527
APBB2	18218.5	0.0960025	0.248435	0.386429	0.699179	0.787733
APBB3	18117.3	-0.377963	0.191437	-1.97434	0.0483428	0.0947407
APC	41629.1	1.022	0.277308	3.68545	0.000228302	0.000871171
APC2	39187.4	1.31251	0.190107	6.90409	5.05257e-12	8.55116e-11
APCDD1	2377.9	1.71229	0.288721	5.9306	3.01826e-09	3.19904e-08
APCDD1L	15.8072	0.974743	0.782914	1.24502	0.213125	0.321483
APCS	1.00541	-0.17491	0.917679	-0.1906	0.848839	0.899283
APEH	4458.94	0.24629	0.153284	1.60676	0.108108	0.185378
APEX1	11080.3	0.169294	0.0824715	2.05276	0.0400963	0.0807123
APEX2	765.831	-0.545059	0.131045	-4.15932	3.19198e-05	0.000149715
APH1A	12813.9	-0.526767	0.135408	-3.89023	0.000100149	0.000416726
APH1B	3683.82	0.587849	0.159649	3.68213	0.000231295	0.000880771
API5	18496.3	0.335261	0.121128	2.76783	0.00564313	0.014816
APIP	1508.27	-0.277009	0.18094	-1.53094	0.125784	0.209513
APITD1	647.382	0.993653	0.203137	4.89154	1.00051e-06	6.45383e-06
APITD1-CORT	2089.12	0.285222	0.388098	0.734922	0.462387	0.584671
APLF	189.653	-0.870425	0.359656	-2.42016	0.0155136	0.0355857
APLN	1221.02	-0.0986965	0.33729	-0.292616	0.769816	0.841462
APLNR	4801.83	-1.34788	0.53976	-2.49719	0.0125183	0.0295518
APLP1	141270	0.995956	0.302812	3.28902	0.00100536	0.00326691
APLP2	160856	0.177317	0.145464	1.21897	0.222854	0.33302
APOA1	30.0832	-2.87701	0.349474	-8.2324	1.83498e-16	6.07869e-15
APOA1BP	7857.47	0.573054	0.150276	3.81334	0.000137101	0.000553307
APOA2	15.4325	-0.575334	0.655171	-0.878142	0.379866	0.505047
APOA4	0.816993	-3.02833	0.886397	-3.41645	0.000634434	0.00217504
APOA5	3.7689	-0.916806	0.801182	-1.14432	0.252492	0.368243
APOB	25.997	0.656513	0.450854	1.45615	0.14535	0.236243
APOBEC1	0.0839671	0.0692745	0.414048	0.16731	0.867126	0.912324
APOBEC2	60.123	1.23367	0.340772	3.62021	0.000294363	0.00109277
APOBEC3A	115.959	-4.88988	0.453294	-10.7874	3.94649e-27	4.51062e-25
APOBEC3B	58.5861	-3.49011	0.444188	-7.85729	3.92522e-15	1.09397e-13
APOBEC3C	86.4612	-2.43074	0.405169	-5.99932	1.98141e-09	2.17247e-08
APOBEC3D	155.601	-2.81365	0.361349	-7.78651	6.88853e-15	1.82601e-13
APOBEC3F	191.64	-2.42713	0.322055	-7.5364	4.8314e-14	1.10345e-12
APOBEC3G	482.969	-2.79394	0.340082	-8.21549	2.11307e-16	6.92176e-15
APOBEC3H	63.1037	-2.58503	0.469719	-5.50335	3.72637e-08	3.18497e-07
APOBEC4	4.8619	0.301324	0.814427	0.369983	0.711395	0.797074
APOBR	303.608	-3.30775	0.398194	-8.30687	9.82588e-17	3.40897e-15
APOC1	9066.73	-0.683819	0.573029	-1.19334	0.232736	0.344724
APOC1P1	271.269	-0.867327	0.574046	-1.5109	0.130813	0.216522
APOC2	776.013	-1.12728	0.487496	-2.3124	0.0207556	0.0457803
APOC3	4.56108	-0.555868	0.818638	-0.679016	0.497128	0.616524
APOC4	768.64	-1.13236	0.484803	-2.3357	0.0195069	0.0433758
APOD	22447.4	0.432584	0.362322	1.19392	0.232508	0.344463
APOE	34754.3	-0.268578	0.376064	-0.714183	0.475114	0.596196
APOF	2.72736	-2.8649	0.614812	-4.65979	3.16526e-06	1.84479e-05
APOH	4.75711	-0.0980898	0.836999	-0.117192	0.906708	0.939849
APOL1	4658.12	-4.44134	0.337932	-13.1427	1.87472e-39	5.5614e-37
APOL2	9029.98	-2.69387	0.268114	-10.0475	9.42558e-24	7.45073e-22
APOL3	3439.83	-2.92484	0.301072	-9.71474	2.60906e-22	1.76626e-20
APOL4	716.494	-2.09657	0.538227	-3.89533	9.80662e-05	0.000408898
APOL5	2.71681	-0.844404	0.639734	-1.31993	0.186858	0.289929
APOL6	934.562	-2.96567	0.344491	-8.60886	7.37891e-18	2.9296e-16
APOLD1	8867.74	-1.22995	0.355655	-3.45827	0.000543662	0.00189539
APOM	256.897	0.151416	0.140686	1.07627	0.281808	0.400683
APOO	2170.53	0.992946	0.150357	6.60394	4.00377e-11	5.84342e-10
APOOL	2164.82	0.372477	0.141738	2.62792	0.00859087	0.0213776
APOPT1	1010.36	0.407919	0.120408	3.3878	0.000704553	0.00238604
APP	537611	0.246858	0.201918	1.22257	0.221492	0.331458
APPBP2	5447.23	0.595342	0.14611	4.07461	4.60912e-05	0.000207946
APPL1	3433.76	0.40452	0.170053	2.37879	0.0173696	0.0392193
APPL2	10568.6	0.826788	0.169423	4.88003	1.06071e-06	6.8105e-06
APRT	1679.03	-0.448077	0.161768	-2.76987	0.0056078	0.014735
APTX	17932.5	-0.0522585	0.0860924	-0.607005	0.543848	0.658201
AQP1	30387.4	0.891604	0.446213	1.99816	0.0456993	0.0902163
AQP10	2.56482	-2.14015	0.635511	-3.36761	0.000758223	0.00254528
AQP11	416.626	0.787227	0.20108	3.915	9.04032e-05	0.000381221
AQP12A	15.6937	0.935511	0.505284	1.85146	0.0641039	0.120093
AQP12B	17.9061	1.02109	0.495442	2.06096	0.0393069	0.0793652
AQP2	1.5052	-2.86546	0.573984	-4.99222	5.96877e-07	4.01497e-06
AQP3	420.684	-0.626498	0.476506	-1.31477	0.188586	0.291932
AQP4	52589.8	0.545567	0.416628	1.30948	0.190371	0.2941
AQP5	109.18	0.0828854	0.326895	0.253554	0.79984	0.863469
AQP6	390.087	0.92584	0.332739	2.78249	0.00539444	0.0142481
AQP7	711.456	3.10375	0.5366	5.78411	7.28966e-09	7.14673e-08
AQP7P1	157.911	-1.7842	0.302529	-5.89762	3.68771e-09	3.83318e-08
AQP7P3	39.2951	-1.78097	0.309271	-5.7586	8.48133e-09	8.19934e-08
AQP8	35.0343	-1.30095	0.402189	-3.23468	0.00121777	0.00387509
AQP9	299.069	-3.77159	0.405625	-9.29822	1.42813e-20	7.75833e-19
AQPEP	108.174	-0.818818	0.347628	-2.35544	0.0185007	0.0414543
AQR	908.71	-0.743636	0.167339	-4.44389	8.83456e-06	4.70452e-05
AR	684.981	0.480201	0.344596	1.39352	0.163464	0.259908
ARAF	3283.35	-0.450327	0.130051	-3.4627	0.000534783	0.00186591
ARAP1	21272.2	-0.608168	0.173826	-3.49871	0.000467515	0.00165261
ARAP2	3709.31	0.191974	0.299982	0.639954	0.522203	0.638917
ARAP3	3663.94	-0.519134	0.215691	-2.40684	0.0160913	0.0367226
ARC	1779.41	-2.81216	0.506238	-5.55502	2.77584e-08	2.42997e-07
ARCN1	13043.2	-0.343758	0.0952767	-3.60799	0.000308574	0.00113992
AREG	47.0288	-3.09402	0.6142	-5.03748	4.71698e-07	3.22971e-06
ARF1	54175.4	-0.427697	0.130509	-3.27713	0.00104867	0.00339134
ARF3	40496.8	0.551122	0.217005	2.53968	0.0110955	0.0266602
ARF4	3741.06	-0.831988	0.124899	-6.66126	2.71482e-11	4.05411e-10
ARF5	7362.08	0.351262	0.161803	2.17093	0.0299367	0.0628139
[truncated: 25,994 more rows]

## Sheet: Table S8
	TAP1	TAP2
heart	14.002	9.92173
nerve	24.1462	21.5338
blood	66.6054	16.5244
endometrium	26.6104	22.331
cervix_uteri	24.5319	20.272
gall_bladder	52.0675	33.8556
colon	32.1415	19.4198
skin	55.9303	21.7623
esophagus	22.4954	18.949
kidney	22.9371	19.2932
thyroid	19.6734	18.0484
testis	18.0647	5.70224
tonsil	107.203	70.8652
adipose_tissue	28.4602	23.238
blood_vessel	18.7985	13.096
vagina	30.8711	9.92173
lymphnode	143.011	112.174
urinary_bladder	26.7548	20.0068
stomach	16.9004	10.3846
bone_marrow	28.844	23.2851
retina	6.26227	5.90751
fallopian_tube	31.5373	25.7942
appendix	138.121	98.8238
liver	13.8311	9.84865
rectum	61.0614	31.9265
prostate	29.229	16.1747
pituitary	15.9412	16.556
pancreas	8.80432	6.87069
placenta	33.6986	17.566
adrenal_gland	30.3456	18.1511
salivary_gland	20.6214	18.9215
brain	10.5507	10.0613
small_intestine	63.8261	47.1966
spleen	117.303	60.1578
uterus	31.9128	27.183
lung	61.9614	40.2339
ovary	15.6581	15.1801
muscle	10.1799	7.1586
breast	28.3597	23.1372
